# Supplementary material for: Integrated analysis of hepatic mRNA and miRNA profiles identified molecular networks and potential biomarkers of NAFLD
Source: Sci Rep. 2018 May 16;8:7628. doi: 10.1038/s41598-018-25743-8 (PMC5955949; doi:10.1038/s41598-018-25743-8)
Supplement: Supplementary file 1 — Dataset 1 [file 41598_2018_25743_MOESM1_ESM.xlsx]

## Sheet: Sheet1
samples	libraries	size(bp)	concentration(ng/μL)
Normal1	miRNA	149	3.06
Normal2	miRNA	148	4.78
Normal3	miRNA	148	3.22
Normal4	miRNA	149	4.22
Normal5	miRNA	149	3.44
Normal6	miRNA	147	3.98
Normal7	miRNA	147	4.74
NAFLD1	miRNA	150	4.23
NAFLD2	miRNA	149	4.34
NAFLD3	miRNA	148	5.06
NAFLD4	miRNA	149	5.12
NAFLD5	miRNA	149	5.18
NAFLD6	miRNA	148	4.74
NAFLD7	miRNA	149	3.46
Normal1	mRNA	430	42.46
Normal2	mRNA	431	42.74
Normal3	mRNA	432	44.72
Normal4	mRNA	433	44.31
Normal5	mRNA	432	45.02
Normal6	mRNA	432	43.72
Normal7	mRNA	431	44.22
NAFLD1	mRNA	432	43.56
NAFLD2	mRNA	433	42.64
NAFLD3	mRNA	432	43.22
NAFLD4	mRNA	431	43.68
NAFLD5	mRNA	430	43.45
NAFLD6	mRNA	430	44.32
NAFLD7	mRNA	432	46.56
