# Supplementary material for: Integrated analysis of hepatic mRNA and miRNA profiles identified molecular networks and potential biomarkers of NAFLD
Source: Sci Rep. 2018 May 16;8:7628. doi: 10.1038/s41598-018-25743-8 (PMC5955949; doi:10.1038/s41598-018-25743-8)
Supplement: Supplementary file 2 — Dataset 2 [file 41598_2018_25743_MOESM2_ESM.xlsx]

## Sheet: mRNA seq reads characteristics
Sample	Raw reads	Clean reads	Clean reads%	mapped reads	Mapped ratio(%)	Multiple mapped	Unique mapped	Non-Splice reads	Splice reads
Normal1	43115122	43083492	0.9993	40287084	0.9344	2348992	37938092	17757869	20180223
Normal2	65947038	65903992	0.9993	60744266	0.9211	3922110	56822156	31223453	25598703
Normal3	56302646	56261228	0.9993	52048664	0.9244	3114132	48934532	23196352	25738180
Normal4	45246976	45217678	0.9994	42261664	0.934	2485432	39776232	19271568	20504664
Normal5	41485270	41440182	0.9989	38245982	0.9219	2436976	35809006	20005027	15803979
Normal6	48659102	48625214	0.9993	44837748	0.9215	2793898	42043850	23311362	18732488
Normal7	46691184	46650062	0.9991	42699964	0.9145	3038296	39661668	21823515	17838153
NAFLD1	49224628	49189654	0.9993	45807876	0.9306	2890302	42917574	20978052	21939522
NAFLD2	41923424	41883930	0.9991	38571580	0.92	2399772	36171808	17837169	18334639
NAFLD3	48287244	48250186	0.9992	44945368	0.9308	2822306	42123062	20643376	21479686
NAFLD4	42789606	42736968	0.9988	39597326	0.9254	2491558	37105768	18603747	18502021
NAFLD5	50963404	50920324	0.9992	47374080	0.9296	2928574	44445506	21178868	23266638
NAFLD6	52734620	52690992	0.9992	48768404	0.9248	3118694	45649710	22237841	23411869
NAFLD7	43510326	43476638	0.9992	40428470	0.9292	2567054	37861416	18378493	19482923

## Sheet: miRNA seq reads characteristics
Sample	Raw Reads	Clean Reads	Clean Reads%	mapped reads	mapping ratio
Normal1	9737422	8572404	0.880357	8368377	0.9762
Normal2	11566372	8193765	0.708413	8000765	0.976446
Normal3	10873569	9732024	0.895017	9511885	0.97738
Normal4	9009730	8202924	0.910452	8044934	0.98074
Normal5	11219741	8205482	0.731343	7957182	0.96974
Normal6	10442302	7268997	0.696111	7095970	0.976197
Normal7	10780737	7922648	0.734889	7686460	0.970188
NAFLD1	9111587	8054722	0.884009	7901878	0.981024
NAFLD2	9160993	8517061	0.929709	8358390	0.98137
NAFLD3	11563488	10632638	0.919501	10460724	0.983831
NAFLD4	9641745	8839929	0.916839	8698409	0.983991
NAFLD5	9953221	9504969	0.954964	9356851	0.984417
NAFLD6	9632167	9080924	0.942771	8930970	0.983487
NAFLD7	8539061	8083191	0.946614	7960349	0.984803
