# Supplementary material for: Integrated analysis of hepatic mRNA and miRNA profiles identified molecular networks and potential biomarkers of NAFLD
Source: Sci Rep. 2018 May 16;8:7628. doi: 10.1038/s41598-018-25743-8 (PMC5955949; doi:10.1038/s41598-018-25743-8)
Supplement: Supplementary file 3 — Dataset 3 [file 41598_2018_25743_MOESM3_ESM.xlsx]

## Sheet: mRNA EXPRESSION
ENSEMBL_ID	Gene_Symbol	Normal_normalized_expression	NAFLD normalized_expression	FDR	Fold_Change
ENSRNOG00000009550	Sqle	557.262	56.9424	0	0.102182
ENSRNOG00000000768	Ubd	454.465	1701.74	0	3.74449
ENSRNOG00000009488	Cyp7a1	4236.59	14403.3	0	3.39973
ENSRNOG00000016552	Hmgcs1	5998.67	1890.08	0	0.315083
ENSRNOG00000021924	Cyp2c22	18956.3	53865.6	0	2.84157
ENSRNOG00000010079	Car3	14274.2	32443.1	0	2.27285
ENSRNOG00000011330	#N/A	1095.48	2337.19	0	2.13348
ENSRNOG00000016166	Pdlim1	964.994	2048.07	0	2.12237
ENSRNOG00000003515	Ephx1	17851.5	34301.5	0	1.9215
ENSRNOG00000019481	Cyp8b1	14678.9	8034.21	0	0.547331
ENSRNOG00000009741	Cyp4b1,Cyp4a3	21756.8	12054.1	0	0.55404
ENSRNOG00000047745	Cyp3a23/3a1,LOC100910877	5288.37	8810.11	0	1.66594
ENSRNOG00000060628	#N/A	6.33982	119.813	1.11022e-16	18.8985
ENSRNOG00000043377	Fdps	3315.9	1152.65	1.11022e-16	0.347612
ENSRNOG00000006675	Fabp1	50850.7	30489.2	8.88178e-16	0.599583
ENSRNOG00000020480	Fads1	13189	3371.33	1.11022e-15	0.255617
ENSRNOG00000012843	Aspg	4326.63	1810.59	1.55431e-15	0.418475
ENSRNOG00000016122	Hmgcr	3051.19	1476.59	1.55431e-15	0.483941
ENSRNOG00000004009	Xpnpep2	1205.3	2380.47	1.77636e-15	1.97501
ENSRNOG00000032297	Msmo1	2142.08	430.315	4.21885e-15	0.200886
ENSRNOG00000016275	Ttr	228081	151853	5.44009e-15	0.665785
ENSRNOG00000046889	Dbi	10757.5	5600.62	6.43929e-15	0.520623
ENSRNOG00000002212	Hsd17b13	4382.39	1754.53	9.32587e-15	0.400361
ENSRNOG00000004903	Ebp	2349.34	1306.15	1.16573e-14	0.555967
ENSRNOG00000007234	Cyp51	3720.48	792.893	1.26565e-14	0.213116
ENSRNOG00000008638	Angptl3	7733.56	11910.4	1.32117e-14	1.5401
ENSRNOG00000013009	Ldha	22907.5	16271.8	2.13163e-14	0.710327
ENSRNOG00000020989	Tm7sf2	1305.63	209.141	2.70894e-14	0.160184
ENSRNOG00000006787	Dhcr24	18576.2	9126.28	2.76446e-14	0.49129
ENSRNOG00000002947	Dpt	15197.6	10077.8	1.49339e-11	0.663115
ENSRNOG00000001030	Tsc22d1	1551.46	3260.8	2.82181e-10	2.10176
ENSRNOG00000006280	Pcsk9	1293.06	230.968	3.51695e-08	0.178621
ENSRNOG00000021808	Tecr,RGD1560015	4594.9	3363.25	4.1141e-07	0.731953
ENSRNOG00000004101	Marc1	7942.15	5464.84	1.96175e-06	0.68808
ENSRNOG00000008816	Gpnmb	166.421	558.748	1.21996e-05	3.35745
ENSRNOG00000021314	Fdft1	2169.59	897.316	1.39096e-05	0.413588
ENSRNOG00000008843	Eci1	8865.2	4676.63	0.000116488	0.527526
ENSRNOG00000009946	Ldlr	3486.81	1959.89	0.000131955	0.562086
ENSRNOG00000059851	#N/A	2258.29	3610.21	0.000240248	1.59865
ENSRNOG00000016690	Idi1	553.209	107.877	0.000275009	0.195003
ENSRNOG00000022296	Pnpla5	52.3025	0.993686	0.000306957	0.0189988
ENSRNOG00000054423	Pemt	5383.03	3523.25	0.000345095	0.65451
ENSRNOG00000020776	Dhcr7	1175.88	462.566	0.000444621	0.39338
ENSRNOG00000010635	Igfbp4	36613.6	29982.7	0.00049661	0.818895
ENSRNOG00000024629	Hadha	8071.88	6086.27	0.000540429	0.754009
ENSRNOG00000053244	#N/A	9738.68	7406.67	0.000599127	0.760542
ENSRNOG00000009597	Cyp4a1	6929.31	3806.23	0.000607018	0.549295
ENSRNOG00000002783	Serpinc1	44708.8	37732.3	0.000631898	0.843956
ENSRNOG00000020345	Slc25a42	2534.76	1377.11	0.000645845	0.54329
ENSRNOG00000016827	Slc38a3	19711.1	15368.3	0.000687213	0.779677
ENSRNOG00000005266	Amdhd1	2677.01	1365.26	0.000687476	0.509994
ENSRNOG00000000978	#N/A	31721.2	60837.5	0.00071089	1.91788
ENSRNOG00000003500	Apoa2	48407	30075	0.000786367	0.621294
ENSRNOG00000030154	Cyp4a2,Cyp4a3	53083.6	37653.2	0.00080416	0.70932
ENSRNOG00000001806	Fetub	54615.2	37632	0.000842972	0.689038
ENSRNOG00000013766	Acaa2	19609	14853.6	0.000843174	0.757486
ENSRNOG00000008305	Sc5d	4444.22	2877.25	0.00086023	0.647414
ENSRNOG00000045679	Apoa1	23238.1	15443.3	0.000900171	0.66457
ENSRNOG00000032202	Creb3l3	15509.1	11018.2	0.000972292	0.710438
ENSRNOG00000060338	Lipc	6422.96	5129.46	0.0010512	0.798612
ENSRNOG00000012876	Slc6a13	4470.06	2931.17	0.00107944	0.655734
ENSRNOG00000031612	Gls2	6276.56	4062.34	0.00108419	0.647225
ENSRNOG00000014702	Elovl2	1787.96	919.315	0.00112765	0.514169
ENSRNOG00000000967	Aacs	111.389	21.1781	0.00116149	0.190128
ENSRNOG00000000903	Asl	9612.3	6070.19	0.00124408	0.631502
ENSRNOG00000018420	Slc22a7	3561.6	2439.49	0.00131481	0.684944
ENSRNOG00000002826	Hsd17b7	223.709	78.7709	0.00131511	0.352113
ENSRNOG00000059753	Gys2	2875.02	1829.15	0.00132264	0.636221
ENSRNOG00000028701	C8g	7888.57	5580.89	0.00132547	0.707465
ENSRNOG00000009438	Serpina6	9042.34	6449.61	0.00133313	0.713268
ENSRNOG00000001261	Ftcd	8835.6	5929.65	0.00136062	0.671109
ENSRNOG00000034066	Hspa8	12275.2	8540.18	0.00136078	0.695729
ENSRNOG00000019120	Hmgcs2	45312.8	34220.8	0.00139901	0.755214
ENSRNOG00000001889	Comt	15892.2	11520	0.00151908	0.724881
ENSRNOG00000047986	Sult2a6,Sult2a1,Sult2a2	14132.2	6719.64	0.00152499	0.475483
ENSRNOG00000003172	Serpinf1	16946.6	13089.6	0.00153642	0.772403
ENSRNOG00000019834	Hsp90ab1	18720.9	14743	0.00153898	0.787513
ENSRNOG00000018755	Acss2	1044	537.79	0.00153914	0.515124
ENSRNOG00000047503	Apoc3	112142	85185.7	0.00156927	0.759624
ENSRNOG00000019573	Lcat	10665	8090.54	0.0015728	0.758607
ENSRNOG00000038001	Slc25a1	3026.39	1933.58	0.0015911	0.638907
ENSRNOG00000018402	Apoc2	22502	15040.6	0.00159392	0.668414
ENSRNOG00000020308	Ech1	7653.59	4934.6	0.0016068	0.644743
ENSRNOG00000049385	Adamtsl4	1304.73	633.721	0.00166152	0.485709
ENSRNOG00000018494	Ppp1r3c	3177.39	7577.67	0.00166666	2.38487
ENSRNOG00000015354	Aox1	18543	22980.3	0.00177121	1.2393
ENSRNOG00000036684	Pcyt2	7756.2	4605.26	0.0018259	0.593753
ENSRNOG00000036693	Slc25a10	4192.78	2828.55	0.0019552	0.674625
ENSRNOG00000016325	F2	46251.5	40161.9	0.00197642	0.868338
ENSRNOG00000025592	Tspan31	3376.15	2158.57	0.00198613	0.639359
ENSRNOG00000003330	Acsf2	1185.49	651.271	0.00199529	0.549368
ENSRNOG00000059330	#N/A	37216.5	28588.7	0.00201874	0.768174
ENSRNOG00000013410	Spink1	3462.65	1495.39	0.00223687	0.431863
ENSRNOG00000024112	Dgkq	1510.22	892.399	0.00234439	0.590906
ENSRNOG00000033915	Gpt	5470.03	2708.24	0.00237091	0.495105
ENSRNOG00000009572	Hgfac	4567.77	3518.15	0.00237616	0.77021
ENSRNOG00000061100	Tmem150a	6758.56	4094.22	0.00237881	0.605783
ENSRNOG00000015139	F12	19191	14541.8	0.00245362	0.757739
ENSRNOG00000018630	Gapdh	10224.9	8200.28	0.00246197	0.801988
ENSRNOG00000002878	Afm	17391.5	14377.7	0.00256844	0.82671
ENSRNOG00000007258	Sbspon	37.1694	154.058	0.00262179	4.14475
ENSRNOG00000032669	Serpina1	236835	188486	0.0026357	0.795852
ENSRNOG00000037167	Rtp3	813.86	346.852	0.00265375	0.426181
ENSRNOG00000058904	Tex13b	12.1242	108.924	0.00265983	8.98401
ENSRNOG00000059900	#N/A	5219.25	3705.91	0.00265993	0.710047
ENSRNOG00000043866	#N/A	9396.07	5743.69	0.00267676	0.611286
ENSRNOG00000029543	Cish	392.911	32.3066	0.00267772	0.0822238
ENSRNOG00000014090	Retsat	30573.3	24522.9	0.00270631	0.802101
ENSRNOG00000008236	Decr1	6813.51	4666.42	0.00276384	0.684877
ENSRNOG00000000850	Apom	8387.19	5484.43	0.00281449	0.653905
ENSRNOG00000015437	Tmem14c	2861.16	1920.8	0.00281471	0.671335
ENSRNOG00000005420	Abcg8	278.961	77.5683	0.00284624	0.278061
ENSRNOG00000029501	Hoga1	4369.61	3535.49	0.00292345	0.80911
ENSRNOG00000025689	Abhd1	1003.91	599.915	0.00297806	0.597578
ENSRNOG00000034203	#N/A	13.5708	87.4993	0.00302141	6.44763
ENSRNOG00000031211	Acsm5	780.459	1825.19	0.0031607	2.33861
ENSRNOG00000001407	Tfr2	9408.39	7492.08	0.00317759	0.796319
ENSRNOG00000016541	Enc1	538.352	1323.94	0.00329917	2.45924
ENSRNOG00000006889	Ambp	105974	80307.3	0.00333034	0.757799
ENSRNOG00000043388	Irf3	2101.87	1053.32	0.00353397	0.501136
ENSRNOG00000001205	Agpat3	1073.44	624.529	0.0035707	0.581801
ENSRNOG00000033262	Reep6	3868.64	2460.52	0.00359875	0.636017
ENSRNOG00000037188	A1i3,Cpamd8,Mug2,Mug1	202884	311926	0.00363725	1.53746
ENSRNOG00000013291	Cyp2c23	26274.6	33209.1	0.00368044	1.26392
ENSRNOG00000032246	Acsm3	477.914	1091.17	0.00368623	2.28319
ENSRNOG00000060518	#N/A	857.15	236.026	0.00374106	0.275361
ENSRNOG00000050424	Decr2,Nme4	4159.03	3047.19	0.00374533	0.732669
ENSRNOG00000003150	Mpc2	3014.8	2057.82	0.00381793	0.682574
ENSRNOG00000029844	Akr1c2	3697.52	2317.64	0.00383178	0.626809
ENSRNOG00000003566	Apoh	85476.9	69942.6	0.00384739	0.818264
ENSRNOG00000021027	Dbp	3842.88	2313.62	0.00384796	0.602054
ENSRNOG00000020440	Fads2	11899.6	6218.52	0.00384935	0.522584
ENSRNOG00000019598	Vegfa	4610.08	3281.3	0.00385101	0.711766
ENSRNOG00000015385	Pink1	4039.53	2830.4	0.00388931	0.700676
ENSRNOG00000020763	Snrnp70	4068.16	2368.27	0.0039152	0.582148
ENSRNOG00000039473	Ccdc152	19399.1	9781.44	0.00391637	0.504223
ENSRNOG00000017309	Rsrp1	5220.33	3523.78	0.00392186	0.67501
ENSRNOG00000010890	Bmp1	2098.01	1425.64	0.00392583	0.679519
ENSRNOG00000018145	Crat	1110.49	589.675	0.00393023	0.531006
ENSRNOG00000010031	Vtn	84159.3	77049.2	0.00394485	0.915517
ENSRNOG00000034254	Actb	7121.95	9157.66	0.00394572	1.28584
ENSRNOG00000028730	Lcn12	1509.14	719.582	0.00396508	0.476814
ENSRNOG00000019491	Stard10	15552.6	11067.3	0.00397741	0.711603
ENSRNOG00000021097	Hpn	10010.6	7367.51	0.004024	0.735972
ENSRNOG00000029179	Cyp2d3,Cyp2d1	23037.6	17973.4	0.00402747	0.780177
ENSRNOG00000029668	Wfdc21	710.349	388.757	0.00404516	0.547276
ENSRNOG00000024501	Rgs3	573.892	208.117	0.00411871	0.362641
ENSRNOG00000014522	Mlycd	3475.69	2376.96	0.00414749	0.683882
ENSRNOG00000007400	Srebf2	1283.74	818.3	0.00414855	0.637432
ENSRNOG00000017851	Etfb	5795.99	4163.57	0.00416229	0.718353
ENSRNOG00000015441	Il4r	2623.49	1841.08	0.00422002	0.701769
ENSRNOG00000009788	Serpina4	16708.1	13690.8	0.00422614	0.819412
ENSRNOG00000003463	Srebf1	2381.88	5017.37	0.00423209	2.10648
ENSRNOG00000033466	Apon	4588.34	3394.61	0.00424043	0.739835
ENSRNOG00000020020	Wbp1l	7447.38	6188.31	0.00429063	0.830937
ENSRNOG00000000184	Tmprss6	10893.6	9292.18	0.00429887	0.852996
ENSRNOG00000010103	Eif4b	4520.27	3652.81	0.00432386	0.808095
ENSRNOG00000008190	Pnpla7	4621.65	3063.61	0.00432417	0.662882
ENSRNOG00000024899	Cxcl13	16.7414	65.2535	0.00435532	3.89773
ENSRNOG00000013376	Mvd	187.148	60.1377	0.00437775	0.321337
ENSRNOG00000058726	#N/A	345.535	120.597	0.0043873	0.349017
ENSRNOG00000014948	Osgin1	2418.51	1031.81	0.00441097	0.426631
ENSRNOG00000022657	Tmem97	1137.46	706.368	0.00441318	0.621005
ENSRNOG00000004292	Sptssa	2442.1	3410.06	0.00445778	1.39636
ENSRNOG00000001957	Sult1e1,ste2	28186.9	40752.4	0.00446149	1.44579
ENSRNOG00000018691	Ccnl2,Aurkaip1	3864.5	2525.04	0.00446663	0.653393
ENSRNOG00000020194	Hes6	2928.61	1903.33	0.00446946	0.649908
ENSRNOG00000011929	Abcd3	9057.74	6495.43	0.00448183	0.717114
ENSRNOG00000046227	Tprg1l	2027.04	1445.35	0.00448748	0.713035
ENSRNOG00000042195	Pabpn1	2467.19	1348.11	0.00449546	0.546418
ENSRNOG00000008988	Cyp2d2	27963.8	23532.8	0.00454542	0.841547
ENSRNOG00000013133	Foxa2	559.685	211.872	0.00457816	0.378557
ENSRNOG00000018044	Phyh	48433.7	36821.5	0.00458844	0.760245
ENSRNOG00000005437	Hrsp12	22767	18667.3	0.00460203	0.81993
ENSRNOG00000014650	Sema4g	8828.3	6511.09	0.0046281	0.737525
ENSRNOG00000017286	Ephx2	1431.95	922.14	0.0046304	0.643976
ENSRNOG00000018735	Cd74	1433.23	3371.41	0.00464388	2.35231
ENSRNOG00000020696	Pmvk	519.13	233.294	0.00468879	0.449394
ENSRNOG00000014314	Slc39a4	1338.15	707.962	0.00471691	0.52906
ENSRNOG00000009263	Ifi27	12404.4	8705.96	0.00472988	0.701845
ENSRNOG00000011184	Slc13a4	1296.18	2007.54	0.00479541	1.54882
ENSRNOG00000006355	Akap8l	1086.99	598.563	0.00511623	0.55066
ENSRNOG00000043201	Adck3	3991.28	5629.84	0.00512967	1.41054
ENSRNOG00000019189	Acat2	173.874	67.2673	0.00522028	0.386874
ENSRNOG00000042111	#N/A	251.96	553.715	0.00526825	2.19763
ENSRNOG00000006305	Slc38a2	3390.62	5222.81	0.00529207	1.54037
ENSRNOG00000023465	LOC500300	923.958	1840.59	0.00531226	1.99207
ENSRNOG00000036692	Gcgr	3270.12	2107.4	0.00549341	0.644443
ENSRNOG00000016648	Gulo	14214.8	11420	0.00549432	0.803387
ENSRNOG00000016097	Ccbl1	1063.4	675.274	0.00550152	0.635013
ENSRNOG00000010580	Acot7	906.709	547.004	0.00553912	0.603286
ENSRNOG00000020005	Map2k2	3193.5	2234.94	0.00560712	0.699841
ENSRNOG00000029128	Cyp2d5	7417.4	6121.48	0.00561365	0.825285
ENSRNOG00000047351	#N/A	271.467	63.6303	0.00561565	0.234394
ENSRNOG00000020843	Ftl1	12286.8	8942.68	0.00562565	0.727825
ENSRNOG00000015518	Rbp4	91858.5	75025.9	0.00562909	0.816754
ENSRNOG00000023828	LOC680875	1535.82	868.515	0.00564025	0.565506
ENSRNOG00000017672	Akr1c14	25135.6	20903.1	0.00564277	0.831615
ENSRNOG00000006539	Pex16	1499.06	1020.32	0.0056582	0.680639
ENSRNOG00000018693	Asgr1	9992.61	7615.6	0.00567144	0.762123
ENSRNOG00000023856	Agxt	1467.46	918.536	0.00567516	0.625936
ENSRNOG00000013794	Rbp1	3100.89	2222.02	0.00570148	0.716575
ENSRNOG00000020288	Slc25a20	3500.69	2727.3	0.00574154	0.779074
ENSRNOG00000032895	Cyp4f4	6075.62	4737.18	0.00578371	0.779703
ENSRNOG00000030715	Cfh	19651.6	28570.3	0.00578712	1.45384
ENSRNOG00000020035	Cyp17a1	568.021	261.683	0.00579194	0.460691
ENSRNOG00000008837	Ass1	43983.7	31564	0.00581638	0.717629
ENSRNOG00000028781	Abcc6	8451.42	5814.52	0.00581878	0.687994
ENSRNOG00000023708	Tmem176a	6773.67	4899.08	0.00581935	0.723253
ENSRNOG00000043193	Smim1	154.706	64.7191	0.00582053	0.418338
ENSRNOG00000018212	Abhd17a	1987.02	1371.71	0.00582449	0.690335
ENSRNOG00000026605	Ifi27l2b	12799.3	9377.94	0.00582551	0.732693
ENSRNOG00000019423	Dvl1	2996.04	2008.27	0.00582694	0.670308
ENSRNOG00000024577	Gamt	7509.96	5619.66	0.00583152	0.748294
ENSRNOG00000060098	Ptms	24996.8	17924.2	0.00583489	0.717057
ENSRNOG00000019741	Isyna1	608.075	293.714	0.00583499	0.483023
ENSRNOG00000019470	Hao2	7288.49	5379.15	0.00584228	0.738034
ENSRNOG00000018405	Apoc4	6039	4037.72	0.00584405	0.668607
ENSRNOG00000003348	Rasd1	204.157	62.7657	0.00584422	0.307439
ENSRNOG00000030019	Atp1a1	7954.99	6994.45	0.00584552	0.879254
ENSRNOG00000011781	Oplah	2765.37	2041.85	0.00584568	0.738365
ENSRNOG00000017689	Itih3	78110.2	66864.2	0.00584673	0.856024
ENSRNOG00000018114	Acadvl	6975.03	5839.3	0.00584985	0.837172
ENSRNOG00000055579	Tmbim6	22698.4	20091.3	0.00585044	0.88514
ENSRNOG00000014168	Xylb	7320.5	5724.64	0.005854	0.782002
ENSRNOG00000030478	#N/A	5223.82	3560.25	0.00585448	0.68154
ENSRNOG00000050780	#N/A	996.576	559.931	0.0058611	0.561855
ENSRNOG00000023410	Apol9a	1234.5	781.832	0.0058636	0.633317
ENSRNOG00000058561	Srrm2	5974.31	4646.16	0.00588919	0.77769
ENSRNOG00000017777	Ahcy	21922.5	17360.2	0.00597273	0.79189
ENSRNOG00000002906	Nr1i2	6326.37	4504.15	0.0059875	0.711965
ENSRNOG00000005275	Shmt1	2722.64	2173.16	0.00603208	0.798183
ENSRNOG00000022615	Tp53i13	859.043	418.436	0.00604808	0.487096
ENSRNOG00000012434	Zfp598	1290.52	894.975	0.00607098	0.693498
ENSRNOG00000014179	Rps2	10031.3	8046.41	0.00608947	0.802131
ENSRNOG00000000658	Acacb	2080.36	1338.56	0.00609478	0.643427
ENSRNOG00000012808	Tmem259	2052.07	1333.06	0.00611543	0.649618
ENSRNOG00000042607	Rhof	142.523	52.3818	0.00613716	0.367533
ENSRNOG00000022054	Paqr7	4599.29	3087.94	0.00614403	0.671396
ENSRNOG00000014700	Ttc36	2171.83	1406.59	0.00614979	0.647651
ENSRNOG00000017914	Prkcdbp	1372.51	847.537	0.00623997	0.61751
ENSRNOG00000026087	Igfn1	11.0481	1.26346	0.00624038	0.114361
ENSRNOG00000020266	Eef2	25951.2	22235.4	0.00626833	0.856815
ENSRNOG00000033444	F10	9925.01	8448.54	0.00630958	0.851238
ENSRNOG00000042620	Marveld1	1039.13	602.393	0.00631361	0.579711
ENSRNOG00000001229	Col18a1	16240.3	13700.4	0.00633177	0.843604
ENSRNOG00000018529	Csnk1g2	1436.49	919.035	0.00637259	0.639779
ENSRNOG00000012443	Cpt2	2937.05	2214.43	0.00637283	0.753965
ENSRNOG00000039807	Fam193b	1062.4	539.515	0.00641501	0.507829
ENSRNOG00000001385	Plbd2	3168.1	2500.3	0.00642814	0.789214
ENSRNOG00000008781	RGD1310769	997.455	622.712	0.00643929	0.624301
ENSRNOG00000002115	Sod1	14517.9	12002.3	0.00643957	0.826726
ENSRNOG00000017597	Fbp1	13595.2	12103.3	0.00650217	0.890265
ENSRNOG00000015295	Ctdsp1	3747.71	3119.88	0.00656165	0.832478
ENSRNOG00000007378	Acox2	7496.58	10591.5	0.00665741	1.41285
ENSRNOG00000005479	#N/A	150.172	415.326	0.00666773	2.76566
ENSRNOG00000059215	Pqlc1	2564.53	1849.16	0.00667954	0.721051
ENSRNOG00000032844	RT1-Da	608.708	1700.91	0.00669211	2.79429
ENSRNOG00000038331	Akr1c1	659.755	1295.9	0.00669511	1.96421
ENSRNOG00000027514	Ube2m	1886.57	1268.38	0.00681753	0.672323
ENSRNOG00000029535	Nrbp2	1296.65	721.953	0.00682035	0.556785
ENSRNOG00000021200	Hfe2	1402.23	922.97	0.00683975	0.658217
ENSRNOG00000047781	Slc25a23	1717.11	2650.56	0.00684856	1.54362
ENSRNOG00000006997	App	1789.09	2690.68	0.00686044	1.50394
ENSRNOG00000001333	Azgp1	25224.4	20858.1	0.00689315	0.826902
ENSRNOG00000006972	Zfp189	272.487	645.171	0.00696844	2.36771
ENSRNOG00000057578	Prodh2	2672.58	1872.69	0.00722412	0.700706
ENSRNOG00000046864	Acot4	867.78	439.073	0.00747047	0.505973
ENSRNOG00000003863	RGD1564093	1280.28	802.279	0.00748314	0.626644
ENSRNOG00000004147	Abca8a	1868.17	2780.25	0.00752319	1.48822
ENSRNOG00000004502	Hal	2654.72	1974.07	0.00772673	0.743607
ENSRNOG00000038370	Ahsg	177671	160594	0.00807866	0.903884
ENSRNOG00000000480	Phf1	682.246	347.687	0.00808228	0.509622
ENSRNOG00000019666	Ubxn1	1972.62	1354.23	0.0080891	0.686513
ENSRNOG00000001177	Acads	3619.51	2755.48	0.008167	0.761284
ENSRNOG00000013169	Traf4	944.132	568.935	0.00826292	0.602601
ENSRNOG00000036837	Nfe2	26.7527	5.06339	0.00833084	0.189267
ENSRNOG00000047613	#N/A	22572.8	13370.2	0.00838087	0.592314
ENSRNOG00000020029	Fam195a	577.665	305.054	0.00838216	0.528081
ENSRNOG00000014743	Hagh	2728.28	2172.75	0.00838459	0.796382
ENSRNOG00000018645	Rpsa	6803.71	4844.15	0.00840287	0.711986
ENSRNOG00000000841	Ddx39b	2508.68	1578.9	0.00841293	0.629377
ENSRNOG00000017244	Rnf186	24.2168	3.37416	0.00841559	0.139331
ENSRNOG00000020626	Snrnp25	1589.68	1020.97	0.00842265	0.642249
ENSRNOG00000057814	Nsdhl	5398.6	4238	0.00842334	0.785019
ENSRNOG00000008432	Slc22a5	799.334	463.575	0.00844352	0.579952
ENSRNOG00000002669	Cluh	5461.53	4631.8	0.00847136	0.848077
ENSRNOG00000013387	Tpcn2	1065.78	632.791	0.00853113	0.593733
ENSRNOG00000006444	Fkbp4	4252.24	2978.75	0.00869505	0.700513
ENSRNOG00000014376	Proc	12367.2	9914.56	0.00871241	0.801681
ENSRNOG00000019680	Mst1	5248.78	4453.58	0.00872499	0.848498
ENSRNOG00000048282	Mpnd	1943.37	1260.09	0.00884272	0.648402
ENSRNOG00000008047	Khk	6534.35	5138.01	0.00884557	0.786308
ENSRNOG00000017601	Srd5a1	2959.85	1946.12	0.00886242	0.657507
ENSRNOG00000033765	Eif1	3574.71	2534.68	0.00886347	0.709058
ENSRNOG00000014625	Atp5d	2744.21	1957.56	0.00893999	0.713344
ENSRNOG00000011414	Psmc3	2615.77	1943.03	0.00894994	0.742815
ENSRNOG00000039744	RT1-CE4	2535.19	1728.62	0.00897683	0.681848
ENSRNOG00000019987	Scand1	1559.46	954.735	0.00897739	0.61222
ENSRNOG00000016322	Camk2n1	154.809	68.0619	0.00900834	0.43965
ENSRNOG00000014613	Ddah1	2138.9	1550.41	0.00906366	0.724861
ENSRNOG00000002911	Alb	1.75477e+06	1.46139e+06	0.00918532	0.832808
ENSRNOG00000020994	Slc25a39	3327.61	2573.69	0.00919221	0.773433
ENSRNOG00000003370	Otc	6090.29	7795.79	0.00926356	1.28004
ENSRNOG00000050828	Vkorc1	2799.33	2163.32	0.00946748	0.772799
ENSRNOG00000018740	Ugt1a1,Ugt1a6,Ugt1a7c,Ugt1a8,Ugt1a2,Ugt1a3,Ugt1a9,Ugt1a5	14985.5	18824.8	0.00947306	1.25621
ENSRNOG00000059479	Adcy1	255.383	616.14	0.00953333	2.41261
ENSRNOG00000005587	Suclg1	4026.18	3293.93	0.00970766	0.818128
ENSRNOG00000008569	Ndufa6	2750.57	1897.13	0.0097158	0.689722
ENSRNOG00000019374	Csk	1368.75	966.037	0.00978096	0.705779
ENSRNOG00000005930	Nnmt	1859.19	1132.32	0.00982298	0.60904
ENSRNOG00000027434	Fitm2	1330.66	947.798	0.00985747	0.712275
ENSRNOG00000004125	C4bpb	7492.6	6020.26	0.00993495	0.803495
ENSRNOG00000020583	Fcgrt	3930.03	3170.35	0.00993532	0.806698
ENSRNOG00000049077	#N/A	293.113	120.838	0.00999023	0.412258
ENSRNOG00000013023	Gltscr2	1656.83	1118.88	0.00999511	0.675311
ENSRNOG00000014604	Sigmar1	2089	1491.47	0.00999983	0.71396
ENSRNOG00000014727	Fahd1	1066.56	716.158	0.0100135	0.671463
ENSRNOG00000042261	Hdgf	1606	1231.57	0.0100281	0.766855
ENSRNOG00000010800	Hadhb	4600.31	3760.92	0.0100325	0.817536
ENSRNOG00000001080	Arl6ip4	696.587	424.935	0.0100462	0.610025
ENSRNOG00000019424	Aspdh	2560.81	1854.54	0.0100629	0.724202
ENSRNOG00000020990	Fgf21	67.9791	26.0133	0.0100643	0.382665
ENSRNOG00000020853	Scap	1638.93	1218.36	0.0100757	0.743388
ENSRNOG00000004793	Ncln	2141.68	1558.45	0.0100764	0.727678
ENSRNOG00000028512	Ilvbl	1298.51	933.518	0.0101628	0.718914
ENSRNOG00000001142	Prkab1	780.891	479.062	0.010205	0.613482
ENSRNOG00000020544	Sdr39u1	1072.48	675.751	0.0102548	0.630081
ENSRNOG00000028448	Elovl1	701.171	442.959	0.0103504	0.631742
ENSRNOG00000007152	Bhlhe40	1188.2	722.303	0.0104018	0.607899
ENSRNOG00000032487	Sts	2693.97	1840.99	0.0104546	0.683374
ENSRNOG00000040151	Sdr16c6	37.3332	5.39903	0.0104581	0.144617
ENSRNOG00000018642	Leng8	2005.79	1295.89	0.0104836	0.646076
ENSRNOG00000011258	Masp2	5634.52	4810.02	0.0105446	0.85367
ENSRNOG00000054251	Clec7a	9.47418	33.7186	0.0105879	3.559
ENSRNOG00000016173	Cyp1a2	9829.4	7499.04	0.010635	0.762919
ENSRNOG00000008895	Hnf4a	10978.6	9878.63	0.0107879	0.899805
ENSRNOG00000013118	Atox1	3399.27	2491.4	0.0108392	0.732923
ENSRNOG00000009992	Rabggtb	846.993	551.08	0.0108461	0.650631
ENSRNOG00000010083	Prpsap1	1464.58	1041.09	0.0108587	0.710841
ENSRNOG00000000451	RT1-Ba	335.953	912.613	0.0109436	2.71649
ENSRNOG00000017780	Akr7a2	2294.28	1628.87	0.0109662	0.709971
ENSRNOG00000009481	Ddhd1	195.717	103.039	0.0109732	0.526467
ENSRNOG00000037275	Tlcd2	17.5921	3.25062	0.0109793	0.184777
ENSRNOG00000012772	Nqo1	726.394	1187.38	0.0109908	1.63462
ENSRNOG00000009421	Ivd	2786.49	3526.89	0.0109998	1.26571
ENSRNOG00000004206	Glrx5	2197.78	1551.41	0.0110113	0.705899
ENSRNOG00000004060	Calm1	2565.62	3301.7	0.0110249	1.2869
ENSRNOG00000012840	Sparc	3333.63	4440.48	0.0110335	1.33202
ENSRNOG00000013552	Scd1	21220.7	39590.1	0.0111026	1.86564
ENSRNOG00000023538	Aldh5a1	1315.32	1755.67	0.0111168	1.33479
ENSRNOG00000019708	Ctsf	1287.62	950.724	0.0111892	0.738355
ENSRNOG00000000645	Reep3	2141.94	3201.8	0.011264	1.49481
ENSRNOG00000003881	Nit1	2295.29	1743.64	0.0113325	0.759659
ENSRNOG00000046005	Scd2	98.8399	265.939	0.0113479	2.6906
ENSRNOG00000058359	Fkbp8	7694.95	6006.36	0.0113931	0.780559
ENSRNOG00000020879	Nags	2116.92	1522.11	0.0115147	0.719021
ENSRNOG00000009715	Me1	528.561	318.244	0.01154	0.602095
ENSRNOG00000008961	Mapre3	858.397	522.584	0.0115754	0.608791
ENSRNOG00000011142	Cyb5b	1575.48	1213.04	0.0115843	0.769946
ENSRNOG00000005874	Tle2	409.364	198.687	0.0116635	0.485356
ENSRNOG00000031263	Haao	4747.65	3970.31	0.0116698	0.83627
ENSRNOG00000006990	Grb7	794.16	454.095	0.0116935	0.571793
ENSRNOG00000009355	Ogfr	1046.79	683.638	0.0117128	0.653083
ENSRNOG00000026040	Prss53	253.776	95.5854	0.0117323	0.376653
ENSRNOG00000001596	Atp5g3	5016.49	3895.39	0.011752	0.776517
ENSRNOG00000017849	Apbb3	727.634	438.073	0.0117633	0.602051
ENSRNOG00000005825	Lyz2	311.749	570.535	0.0117951	1.83011
ENSRNOG00000018468	Ldb1	1101.79	736.088	0.011802	0.668084
ENSRNOG00000010252	Hexa	2891.23	2220.65	0.011843	0.768064
ENSRNOG00000029744	Ces2j	300.58	565.925	0.0118596	1.88278
ENSRNOG00000046171	#N/A	3455.84	2504.03	0.0118599	0.724581
ENSRNOG00000006388	Pygl	3273.16	4327.4	0.0119095	1.32209
ENSRNOG00000007949	Rgn	13032.8	17494.5	0.0119525	1.34235
ENSRNOG00000001136	Pebp1	4854.88	4132.28	0.011958	0.85116
ENSRNOG00000002345	Rasgef1b	305.661	633.742	0.0119758	2.07335
ENSRNOG00000030712	RT1-A2	3064.35	2188.96	0.0120241	0.714331
ENSRNOG00000025406	#N/A	3983.97	6444.79	0.0120243	1.61768
ENSRNOG00000030904	Cpb1	2.88464	15.8041	0.0120446	5.4787
ENSRNOG00000021053	Lsr	2090.78	1652.34	0.0121198	0.790297
ENSRNOG00000020191	Tbc1d17	979.929	588.386	0.0122321	0.600438
ENSRNOG00000008103	Mdh1	3865.53	3179.27	0.0122363	0.822467
ENSRNOG00000024036	Fam98c	298.469	142.761	0.0122634	0.47831
ENSRNOG00000007546	Asns	20.2872	72.6293	0.012363	3.58006
ENSRNOG00000021156	Vegfb	253.33	132.942	0.012418	0.524778
ENSRNOG00000052981	#N/A	555.109	348.707	0.0125364	0.628178
ENSRNOG00000020580	LOC500956	782.06	468.937	0.0126169	0.599618
ENSRNOG00000021079	Fxyd1	2471.43	1720.72	0.0126321	0.696243
ENSRNOG00000016980	Qprt	1902.83	1407.56	0.0126568	0.73972
ENSRNOG00000036695	Mrpl12	1173.72	765.336	0.0127245	0.652058
ENSRNOG00000030126	Clk3	925.342	552.734	0.0127523	0.597329
ENSRNOG00000055562	Dkc1	1258.12	780.463	0.0127753	0.620342
ENSRNOG00000013201	Tex264	2241.54	1644.02	0.0127762	0.733436
ENSRNOG00000017801	Atf4	1943.39	1433.91	0.0127775	0.737837
ENSRNOG00000017109	Rassf7	269.485	135.288	0.0127782	0.502025
ENSRNOG00000005614	Txn2	3006.17	2289.53	0.0127806	0.76161
ENSRNOG00000016957	Igfbp2	38.36	8.2218	0.0128067	0.214333
ENSRNOG00000029223	Prss32	82.6328	28.2983	0.0128226	0.342458
ENSRNOG00000060530	Cdc34	704.509	426.329	0.0128835	0.605144
ENSRNOG00000048275	RGD1309350	3035.81	2408.63	0.0128906	0.793405
ENSRNOG00000020618	Rpl13a	7198.33	5568.68	0.0128934	0.773607
ENSRNOG00000011490	LOC100361444	544.649	279.145	0.0128938	0.512522
ENSRNOG00000011361	Slc37a4	6017.22	4998.01	0.0129022	0.830618
ENSRNOG00000029941	Grina	3806.81	3022.21	0.0129541	0.793895
ENSRNOG00000000981	Scarb1	1958.43	1567.06	0.0129643	0.800165
ENSRNOG00000018825	Dcaf11	7142.35	5738.01	0.0130025	0.803379
ENSRNOG00000042352	Dnase1l2	49.6128	15.5494	0.0130045	0.313415
ENSRNOG00000050735	Cd99	1356.72	899.819	0.013006	0.66323
ENSRNOG00000002632	Naca	4302.25	3376.7	0.013033	0.784867
ENSRNOG00000016692	Hsdl2	1329.74	894.41	0.0130516	0.672619
ENSRNOG00000055295	Pecr	7028.09	6155.95	0.0130606	0.875907
ENSRNOG00000032908	Acaa1	10007.7	8134.09	0.0130743	0.812785
ENSRNOG00000008414	Bsg	8980.86	7561.23	0.0130896	0.841927
ENSRNOG00000054344	#N/A	463.326	268.665	0.0130935	0.579861
ENSRNOG00000000847	Csnk2b	1359.82	923.3	0.0131008	0.678989
ENSRNOG00000009373	RGD1562690	1110.61	828.338	0.0131229	0.74584
ENSRNOG00000013223	Fah	8662.76	7402.58	0.0131389	0.854529
ENSRNOG00000018774	Rps14,LOC100911847	3229.85	2364.88	0.0131501	0.732194
ENSRNOG00000012794	Grhpr	17333.8	13790.8	0.0131504	0.795602
ENSRNOG00000047945	Cyp2c12	1155.6	613.309	0.0131698	0.530728
ENSRNOG00000039504	LOC360919	2909.11	2360.61	0.013173	0.811455
ENSRNOG00000002635	Dexi	815.062	532.769	0.0132359	0.653655
ENSRNOG00000029528	Cbs	7202.23	5521.82	0.013343	0.766682
ENSRNOG00000000248	Srsf2	2252.89	1538.99	0.0133596	0.683119
ENSRNOG00000054031	LOC102549726	203.552	98.943	0.0133793	0.486081
ENSRNOG00000003253	Qdpr	6573.36	5548.06	0.0133993	0.844022
ENSRNOG00000020979	Psmb4	2733.39	2070.39	0.0134394	0.757445
ENSRNOG00000009912	Fgr	53.3859	155.024	0.0134609	2.90385
ENSRNOG00000013949	Idh2	817.489	1265.31	0.0136464	1.5478
ENSRNOG00000007508	Lrtm2	460.172	843.613	0.0137453	1.83325
ENSRNOG00000042228	#N/A	5353.47	4251.82	0.0137506	0.794218
ENSRNOG00000007842	Aup1	2095.55	1594.18	0.0137575	0.760743
ENSRNOG00000015097	Kcmf1	1061.49	774.247	0.0138194	0.729399
ENSRNOG00000003746	Gjb1	14860.3	13668.7	0.013969	0.919809
ENSRNOG00000001170	Cox6a1	5536.26	4394.1	0.0139988	0.793695
ENSRNOG00000005711	Ptprd	1966.6	3044.16	0.0140278	1.54793
ENSRNOG00000000201	Gsta2,Gsta5	8308.86	10384.1	0.0140747	1.24976
ENSRNOG00000013968	Comtd1	525.184	323.672	0.0140862	0.616301
ENSRNOG00000032508	Acot5	230.482	114.171	0.014162	0.495356
ENSRNOG00000036682	Pycr1	12.55	40.8755	0.0141692	3.25701
ENSRNOG00000016892	Nr2f6	2472.6	1816.9	0.0142296	0.734815
ENSRNOG00000008602	Steap4	857.591	1306.58	0.0142489	1.52355
ENSRNOG00000048981	Ahsa1	1487.6	1049.64	0.0143526	0.705592
ENSRNOG00000017895	Eno1	6101.41	5398.21	0.0143579	0.884748
ENSRNOG00000014429	Arfgap2	2454.04	1868.05	0.0144066	0.761217
ENSRNOG00000031896	Chek1,Stt3a	2628.49	3377.22	0.0144153	1.28485
ENSRNOG00000007229	Nr0b2	1496.97	2570.21	0.0144271	1.71693
ENSRNOG00000001369	Oas1a	628.73	387.249	0.0144368	0.615923
ENSRNOG00000013004	Akr1d1	24257.1	32589.3	0.0144373	1.3435
ENSRNOG00000058780	Igfbp1	1471.69	2973.96	0.0144463	2.02078
ENSRNOG00000020573	Efna1	613.025	374.206	0.0144693	0.610426
ENSRNOG00000022242	Cxcl9	275.989	505.982	0.0144798	1.83334
ENSRNOG00000010262	Hdc	103.742	361.222	0.014486	3.48192
ENSRNOG00000008941	Ets1	718.652	1228	0.0144894	1.70876
ENSRNOG00000015491	Rcl1	3240.36	2423.51	0.0145432	0.747914
ENSRNOG00000016437	Tm4sf4	4108.17	3546.67	0.0145448	0.863321
ENSRNOG00000007886	Orm1	13025	11043.8	0.0145499	0.847894
ENSRNOG00000028711	Dgat1	797.584	544.803	0.0145844	0.683067
ENSRNOG00000000814	Fabp7	2654.55	1948.24	0.0145887	0.733924
ENSRNOG00000024603	Rps15	4502.51	3402.95	0.0146268	0.75579
ENSRNOG00000016478	Eif5a	4296.32	3318.45	0.0146283	0.772393
ENSRNOG00000053190	#N/A	42.4505	12.6376	0.0146982	0.297702
ENSRNOG00000008046	Tmem30b	103.707	43.5861	0.0147004	0.42028
ENSRNOG00000042233	Rpl41	9352.08	7028.04	0.0147073	0.751495
ENSRNOG00000017311	Me3	446.683	252.482	0.0147119	0.565236
ENSRNOG00000046834	C3	218741	258222	0.014734	1.18049
ENSRNOG00000053927	#N/A	22.4429	4.54163	0.0148019	0.202364
ENSRNOG00000016037	Mafb	1565.49	2314.28	0.0148361	1.47831
ENSRNOG00000017676	Plvap	129.157	265.754	0.0148376	2.0576
ENSRNOG00000021177	Cox8a	3790.48	3012.74	0.0148398	0.794817
ENSRNOG00000003357	Col3a1	4937.7	6392.01	0.0148598	1.29453
ENSRNOG00000010253	Cd163	996.662	1486.77	0.0149125	1.49175
ENSRNOG00000016539	Mxd3,Rab24	831.793	503.491	0.0149152	0.605308
ENSRNOG00000017899	Akr7a3	1802.21	2522.75	0.0149534	1.39981
ENSRNOG00000017180	Slc17a2	2261.63	1755.53	0.0149565	0.776224
ENSRNOG00000008519	RGD1309079	251.511	544.243	0.0150192	2.1639
ENSRNOG00000047821	Smlr1	1801.25	1319.12	0.0150351	0.732337
ENSRNOG00000018714	Arl5b	408.032	775.589	0.0151019	1.9008
ENSRNOG00000015450	Ppp1r16a	594.351	366.321	0.0151261	0.616338
ENSRNOG00000007744	Ehd3	1185.23	1935.71	0.0151417	1.63319
ENSRNOG00000021441	Reln	668.337	1216.55	0.0151662	1.82026
ENSRNOG00000016405	Pcsk4	220.622	112.823	0.0151944	0.511385
ENSRNOG00000004391	#N/A	25278	21299.3	0.0152219	0.842604
ENSRNOG00000016611	Hras	1057.65	718.27	0.0152405	0.679119
ENSRNOG00000002052	Ccdc80	1143.31	1618.41	0.0152437	1.41555
ENSRNOG00000026415	Col14a1	666.293	1056.56	0.0152515	1.58572
ENSRNOG00000050595	LOC259245,Mup5,LOC298111	65285.4	49993.6	0.0152603	0.76577
ENSRNOG00000003430	F9	11744.6	13919.6	0.0152611	1.18519
ENSRNOG00000016967	Hfe	610.549	908.721	0.0152733	1.48837
ENSRNOG00000020317	RGD1307752	1839.18	1427.81	0.0153255	0.776333
ENSRNOG00000049604	Mvk	298.826	172.517	0.0153954	0.577315
ENSRNOG00000004327	Ddc	1004.95	1387.38	0.0154047	1.38054
ENSRNOG00000033529	Amy1a	8244.76	10120.6	0.015406	1.22752
ENSRNOG00000028904	Vps9d1	323.242	165.863	0.0154192	0.513124
ENSRNOG00000012207	Dst	3755.19	4795.55	0.0154236	1.27704
ENSRNOG00000014901	Uggt1	1630.51	2200.97	0.0154317	1.34987
ENSRNOG00000001874	Slc7a4	8.68973	28.44	0.0154417	3.27282
ENSRNOG00000055293	Ptprb	437.994	964.28	0.0154417	2.20158
ENSRNOG00000021602	Zmynd10	155.827	61.2548	0.0154436	0.393094
ENSRNOG00000012237	Rdx	1084.27	1670.7	0.0154578	1.54086
ENSRNOG00000013963	Il6st	1884.29	3239.66	0.0154615	1.7193
ENSRNOG00000017821	Agxt2	2491.87	3049.43	0.0154718	1.22375
ENSRNOG00000012786	#N/A	22050.3	24417.5	0.0154735	1.10735
ENSRNOG00000012782	Tmem2	687.591	1147.66	0.0154739	1.66911
ENSRNOG00000007139	Ttpa	4115.31	6134.74	0.0154887	1.49071
ENSRNOG00000031053	ND4L	2313.47	3615.9	0.0154916	1.56298
ENSRNOG00000013736	C9	25815.9	29563.6	0.0154917	1.14517
ENSRNOG00000001216	Trpm2	598.996	969.466	0.0154994	1.61848
ENSRNOG00000049464	Cyp2c13	37514.4	45059	0.0155088	1.20111
ENSRNOG00000003291	Creg1	3583.82	4344.56	0.0155114	1.21227
ENSRNOG00000030371	COX2	74052.5	61649	0.0155195	0.832504
ENSRNOG00000018251	Mrc1	1251.29	1938.78	0.0155393	1.54942
ENSRNOG00000020060	Atf5	7810.63	5769.76	0.0155583	0.738705
ENSRNOG00000048277	#N/A	577.705	315.416	0.0155775	0.545981
ENSRNOG00000016659	Habp2	2461.81	1971.99	0.0155903	0.801031
ENSRNOG00000007964	Tp53inp1	272.184	577.636	0.0156081	2.12223
ENSRNOG00000004834	Llgl2	1714.68	1263.32	0.015663	0.736768
ENSRNOG00000051819	Sdr42e1	1400.09	1786.69	0.0156831	1.27613
ENSRNOG00000010588	Tns2	1246.66	882.999	0.0156894	0.708294
ENSRNOG00000001239	Ddt	6461.31	5030.5	0.0156961	0.778558
ENSRNOG00000007092	Fgb	84781.5	75334.6	0.0157005	0.888573
ENSRNOG00000006859	Insig1	5817.35	4062.58	0.0157059	0.698357
ENSRNOG00000024145	Trim65	506.876	305.839	0.0157154	0.60338
ENSRNOG00000052025	Aes	1393.14	999.73	0.0157197	0.717608
ENSRNOG00000002832	Slc16a2	1965.65	2846.32	0.0157398	1.44803
ENSRNOG00000010918	Cebpa	9882.02	8137.38	0.0157403	0.823453
ENSRNOG00000008445	Dact1	17.5787	3.86454	0.0157662	0.219843
ENSRNOG00000043098	Mt2A	2707.37	5716.09	0.0157859	2.11131
ENSRNOG00000009239	Entpd8	903.471	629.389	0.0157946	0.696634
ENSRNOG00000020358	Ptov1	1188.58	838.935	0.0158142	0.705828
ENSRNOG00000030387	Kng1,Kng1l1	19105.5	22947	0.0158188	1.20107
ENSRNOG00000000177	Ppap2c	598.115	402.342	0.0158206	0.672683
ENSRNOG00000003809	Sat1	1035.63	1495.57	0.0158451	1.44412
ENSRNOG00000013971	Psat1	49.0961	152.579	0.0158452	3.10776
ENSRNOG00000033473	Rpl36	1614.58	1122.92	0.0158478	0.695486
ENSRNOG00000058186	Errfi1	25624.3	23004.9	0.0158552	0.897776
ENSRNOG00000002258	Tmem150c	227.614	389.846	0.0158644	1.71275
ENSRNOG00000042274	Fbxo31	2063.02	1441.5	0.015866	0.698731
ENSRNOG00000011417	Pde3b	751.105	1191.02	0.0158937	1.58569
ENSRNOG00000019417	Hsd3b5,LOC502588,LOC100911116	2374.11	3115.46	0.0159051	1.31226
ENSRNOG00000033206	Entpd5	3635.12	4760.71	0.0159128	1.30965
ENSRNOG00000001750	Chrd	626.294	361.094	0.0159164	0.576556
ENSRNOG00000003261	Usp9x	1917.93	2793.61	0.0159244	1.45657
ENSRNOG00000056637	Abhd16a	762.698	501.253	0.0159305	0.65721
ENSRNOG00000014935	Peo1	1007.56	689.952	0.0159485	0.684775
ENSRNOG00000054549	Lss	561.89	336.915	0.0159612	0.59961
ENSRNOG00000018686	Atxn2l	1377.45	961.256	0.0159783	0.697852
ENSRNOG00000013484	Gsta1,LOC102550391	10306.9	8758.4	0.015979	0.849759
ENSRNOG00000060087	#N/A	1664.85	1174.58	0.0159801	0.705515
ENSRNOG00000032745	Slc17a3	1156.47	1661.72	0.0159889	1.43688
ENSRNOG00000019824	Ell	624.133	408.45	0.016054	0.654428
ENSRNOG00000026902	Lyve1	1016.08	1453.58	0.0160716	1.43057
ENSRNOG00000006542	Atp6v0c	5119.64	3982.43	0.0160885	0.777873
ENSRNOG00000003125	Rogdi	1090.7	765.675	0.0160956	0.702003
ENSRNOG00000040108	Cd36,LOC100365047	52.3004	145.068	0.0160967	2.77375
ENSRNOG00000020456	Nucb2	1446.45	1932.55	0.0160986	1.33606
ENSRNOG00000052141	Rps10,Rps10l1	990.221	649.93	0.0161122	0.656349
ENSRNOG00000019551	Psmb6	1445.49	1076.94	0.0161265	0.745032
ENSRNOG00000006709	Pzp	115055	147607	0.016184	1.28292
ENSRNOG00000009342	Fcnb	18.1421	48.5085	0.0161844	2.6738
ENSRNOG00000016885	Klf6	125.201	245.421	0.0161868	1.96022
ENSRNOG00000001158	Abcg1	124.393	232.805	0.0161948	1.87154
ENSRNOG00000011200	Bhmt	26523.2	21435.9	0.0162224	0.808193
ENSRNOG00000003622	Cybb	547.369	838.269	0.0162291	1.53145
ENSRNOG00000002928	Guk1	811.349	529.468	0.0162328	0.652577
ENSRNOG00000009350	Sez6	2146.43	2738.16	0.0162352	1.27568
ENSRNOG00000030726	Asgr2	4934.7	4179.01	0.0162524	0.846862
ENSRNOG00000001656	Kcnj15	13.3906	68.6068	0.0162561	5.1235
ENSRNOG00000000443	C4a,LOC103689965	6519.1	5324.12	0.0162672	0.816695
ENSRNOG00000013265	Tgfbr2	1377.06	2127	0.0162906	1.5446
ENSRNOG00000001827	Masp1	2077.44	3083.3	0.0163044	1.48418
ENSRNOG00000019069	Nxf1	1329.56	919.837	0.0163056	0.691836
ENSRNOG00000029778	Maob	2952.29	3550.57	0.0163455	1.20265
ENSRNOG00000018294	Hspa5	11067.2	12881.6	0.016356	1.16394
ENSRNOG00000029726	Gstm1	18483.3	20501.2	0.0163624	1.10917
ENSRNOG00000036703	Itgax	24.281	56.1703	0.0163635	2.31334
ENSRNOG00000033215	RT1-Db1	376.526	805.638	0.0163739	2.13966
ENSRNOG00000014645	Aldh7a1	6636.29	7403.76	0.0163765	1.11565
ENSRNOG00000023972	Col4a2	467.35	794.426	0.0163787	1.69985
ENSRNOG00000014288	Fn1	26607.5	34459.2	0.0163825	1.29509
ENSRNOG00000018086	Slc22a8	5520.55	4649.53	0.0163836	0.842222
ENSRNOG00000043077	Zfpm1	1569.54	1185.83	0.0163859	0.755528
ENSRNOG00000027617	Ttc26	16.3877	39.4874	0.016386	2.40957
ENSRNOG00000042084	Acsm2a,Acsm1	8428.04	9600.47	0.0163881	1.13911
ENSRNOG00000008591	Colec10	509.043	793.31	0.016389	1.55843
ENSRNOG00000002643	Ugdh	2254.12	2961.85	0.0163911	1.31397
ENSRNOG00000004377	Lpin1	2282.58	3464.19	0.0163916	1.51766
ENSRNOG00000018076	Fmo5	5367.16	6481.49	0.0164009	1.20762
ENSRNOG00000016047	Macf1	1613.07	2232.32	0.0164038	1.3839
ENSRNOG00000056135	Tsc22d3	1470.73	2152.45	0.0164052	1.46353
ENSRNOG00000020601	Hmg20b	850.182	542.302	0.0164117	0.637866
ENSRNOG00000048174	Uqcrq	7867.25	6261.35	0.0164239	0.795875
ENSRNOG00000058898	Nedd4	3697.59	4699.99	0.0164286	1.2711
ENSRNOG00000005109	Rprm	8.30611	27.9163	0.0164335	3.36094
ENSRNOG00000032708	RT1-Bb,LOC688090	293.606	605.574	0.0164338	2.06254
ENSRNOG00000000796	Ranbp2	1704.48	2300.34	0.01644	1.34958
ENSRNOG00000002192	Rell1	233.413	431.871	0.0164439	1.85025
ENSRNOG00000002659	Ciita	48.1391	114.826	0.0164447	2.38529
ENSRNOG00000014008	Mfsd2a	6484.64	5111.48	0.0164456	0.788244
ENSRNOG00000001066	Itih2	9717.91	12685	0.0164529	1.30533
ENSRNOG00000005434	Sptbn1	2526.8	3838.88	0.0164553	1.51927
ENSRNOG00000011922	Stt3b	2109.85	2772.26	0.0164589	1.31396
ENSRNOG00000037853	Rarres1	809.87	1177.94	0.0164609	1.45448
ENSRNOG00000024410	Blvrb	1866	1466.29	0.0164624	0.785792
ENSRNOG00000011696	Lifr	500.366	1000.11	0.016473	1.99877
ENSRNOG00000011154	Adgrf5	934.268	1448	0.0164823	1.54987
ENSRNOG00000053272	Chi3l1	9.50017	23.3701	0.0164833	2.45997
ENSRNOG00000017952	Sept2	874.543	1177.31	0.0164847	1.3462
ENSRNOG00000013498	Pex14	1152.59	837.403	0.0164886	0.72654
ENSRNOG00000021035	Rpl18	3846.62	3002.44	0.0165011	0.780538
ENSRNOG00000015003	Pex11a	834.899	481.823	0.0165046	0.577104
ENSRNOG00000002050	Igfbp7	1394.33	1788	0.016508	1.28234
ENSRNOG00000020636	Spint2	3157.81	2431.51	0.0165112	0.769998
ENSRNOG00000024128	Aco2	2969.94	2390.73	0.016512	0.804977
ENSRNOG00000006807	Aldob	51635.7	48026.1	0.0165144	0.930095
ENSRNOG00000016150	Ifrd2	579.96	360.469	0.0165212	0.62154
ENSRNOG00000037850	Marc2	4643.34	3840.54	0.0165237	0.827107
ENSRNOG00000038883	LOC294154	8398.69	7410.42	0.0165254	0.882331
ENSRNOG00000024837	Tpte2	15.3245	49.8874	0.0165287	3.25541
ENSRNOG00000016551	Bcl2l11	265.273	452.967	0.0165287	1.70755
ENSRNOG00000030630	Ehmt2	2138.8	1676.83	0.0165303	0.784003
ENSRNOG00000003472	Atp11c	1920.24	3100.89	0.0165305	1.61484
ENSRNOG00000014659	Ebpl	1103.22	823.053	0.0165342	0.746047
ENSRNOG00000045636	Fasn	1694.15	940.935	0.0165366	0.555403
ENSRNOG00000050843	Mut	2755.66	3770.4	0.0165385	1.36824
ENSRNOG00000018440	Arfip2	628.509	376.963	0.016542	0.599774
ENSRNOG00000012137	Ccdc84	321.186	177.331	0.0165444	0.552113
ENSRNOG00000017949	Mvb12a	948.549	656.779	0.0165617	0.692403
ENSRNOG00000036604	Ifit2	208.616	410.633	0.0165662	1.96836
ENSRNOG00000020635	Exosc5	853.458	552.783	0.016568	0.647698
ENSRNOG00000008063	Hibadh	4677.21	5412.2	0.0165703	1.15714
ENSRNOG00000014722	Raph1	366.024	665.319	0.0165806	1.81769
ENSRNOG00000049661	Inafm1	703.943	395.825	0.0165844	0.562297
ENSRNOG00000014254	Cpt1a	15531.5	12166.2	0.0165858	0.783321
ENSRNOG00000004208	Crim1	239.098	542.687	0.0165858	2.26973
ENSRNOG00000003144	Gprc5c	2130.33	1748.92	0.0166009	0.820961
ENSRNOG00000012826	Creb3l2	535.898	976.439	0.0166208	1.82206
ENSRNOG00000060123	Kifc2	253.63	122.503	0.0166253	0.483001
ENSRNOG00000024705	Rarres2	5179.66	4371.59	0.016637	0.843993
ENSRNOG00000012730	Lrrk1	214.521	367.616	0.016642	1.71366
ENSRNOG00000047606	Bcl2a1	34.5945	82.5446	0.0166505	2.38606
ENSRNOG00000006178	Dync1h1	960.87	1657.7	0.0166578	1.72521
ENSRNOG00000042318	Pglyrp2	3054.1	2466.73	0.0166592	0.807679
ENSRNOG00000017980	Itgal	238.281	413.396	0.0166606	1.73492
ENSRNOG00000024799	#N/A	174.87	397.799	0.0166634	2.27483
ENSRNOG00000018414	Csf1r	886.575	1275.81	0.0166704	1.43904
ENSRNOG00000017223	Plg	74105.8	69014.5	0.0166879	0.931297
ENSRNOG00000014399	Aamp	2729.48	2240.23	0.016702	0.820754
ENSRNOG00000011016	Slc7a2	4391.79	7116.12	0.0167161	1.62033
ENSRNOG00000046452	Fcgr2b	1062.9	1662.17	0.0167228	1.5638
ENSRNOG00000011913	Cp	34122.8	41270.9	0.0167283	1.20948
ENSRNOG00000030538	Slco1b2	9712.36	12675.9	0.0167302	1.30513
ENSRNOG00000000655	Ptprc	192.151	347.9	0.0167381	1.81056
ENSRNOG00000012779	Msr1	333.948	598.687	0.0167486	1.79275
ENSRNOG00000010319	Lcp1	303.523	496.599	0.0167491	1.63612
ENSRNOG00000057855	F5	3763.89	5431.88	0.0167499	1.44315
ENSRNOG00000001607	Adamts1	304.029	524.528	0.0167544	1.72526
ENSRNOG00000057713	Cav2	343.311	584.157	0.0167581	1.70154
ENSRNOG00000011419	Aldh6a1	12509.9	15299.1	0.0167617	1.22296
ENSRNOG00000017737	Dgkz	1717.41	1318.99	0.0167678	0.768009
ENSRNOG00000024089	Fndc3b	568.652	1080.14	0.0167686	1.89948
ENSRNOG00000013324	Cdh5	429.456	710.06	0.0167699	1.65339
ENSRNOG00000017158	Eif4g2,LOC501116	5568.61	6770.73	0.016772	1.21587
ENSRNOG00000005615	Gadd45a	627.449	396.307	0.0167806	0.631617
ENSRNOG00000007390	Nfkbia	822.192	1211.68	0.0167815	1.47372
ENSRNOG00000006364	Dld	2010.11	2534.8	0.0168089	1.26103
ENSRNOG00000056853	Psma7	2251.09	1705.31	0.0168123	0.757547
ENSRNOG00000056596	Alas1	9275.34	11386.8	0.0168186	1.22764
ENSRNOG00000020420	Pklr	2042.34	3098.6	0.0168306	1.51718
ENSRNOG00000047843	#N/A	23297.7	27509.6	0.0168311	1.18079
ENSRNOG00000018077	Gpat4	2501.03	3111.26	0.0168342	1.24399
ENSRNOG00000030118	Msn	428.224	721.118	0.0168345	1.68397
ENSRNOG00000013684	F11	5405.71	4809.24	0.0168367	0.88966
ENSRNOG00000001224	Itgb2	335.624	561.851	0.0168375	1.67405
ENSRNOG00000057941	#N/A	82.3465	34.3519	0.0168402	0.417163
ENSRNOG00000008642	Snx11	785.832	521.978	0.0168656	0.664235
ENSRNOG00000046799	Phb	3511.85	2805.8	0.0168693	0.798951
ENSRNOG00000010237	Map7d1	1380.28	1037.26	0.0168696	0.751484
ENSRNOG00000016589	Mlf2	3409.87	2781.4	0.0169232	0.81569
ENSRNOG00000017144	Mea1	1580.42	1183.36	0.0169887	0.748764
ENSRNOG00000048848	Ccdc9	934.572	613.899	0.0170175	0.656877
ENSRNOG00000004402	Lpgat1	2239.13	3206.45	0.0170225	1.432
ENSRNOG00000006410	Akap5	68.4195	176.171	0.0170299	2.57487
ENSRNOG00000021890	Nob1	516.02	331.52	0.0170332	0.642455
ENSRNOG00000010753	Aig1	121.567	58.6515	0.0170343	0.482464
ENSRNOG00000061108	Arcn1	2558.32	3100.61	0.0170734	1.21197
ENSRNOG00000008239	Repin1	822.958	571.935	0.0170968	0.694974
ENSRNOG00000014872	Sec24d	1410.26	1934.56	0.0171381	1.37178
ENSRNOG00000018445	Agt	24260.3	20539.7	0.0171424	0.846638
ENSRNOG00000001815	Eif4a2	3664.17	3176.63	0.0171859	0.866942
ENSRNOG00000016961	Rps27,LOC100909755	4201.94	3234.68	0.0171919	0.769806
ENSRNOG00000061427	#N/A	29.2406	92.0987	0.0172235	3.14969
ENSRNOG00000018126	Abca1	1721.53	2410.54	0.0172463	1.40023
ENSRNOG00000060919	#N/A	16.9793	5.75342	0.0172466	0.33885
ENSRNOG00000036615	RGD1560242	59.9918	24.7874	0.0172523	0.41318
ENSRNOG00000030788	Olr35	41.2334	14.4902	0.0172762	0.351419
ENSRNOG00000017621	Spns1	1071.45	762.227	0.0172838	0.711396
ENSRNOG00000033694	Klf16	474.27	289.092	0.0173127	0.60955
ENSRNOG00000009536	Pgp	663.135	451.314	0.0173132	0.680577
ENSRNOG00000021023	Mag	12.6165	3.80377	0.0173134	0.301491
ENSRNOG00000016265	Acsl5	4510.74	3596.47	0.0173137	0.797312
ENSRNOG00000028103	Psmd3	1857.23	1402.44	0.0173155	0.755124
ENSRNOG00000046211	Fbxw4	513.269	318.224	0.0173176	0.619994
ENSRNOG00000001148	Rplp0	7617.5	6401.1	0.0173179	0.840315
ENSRNOG00000009414	Creld1	963.826	673.922	0.0173195	0.699216
ENSRNOG00000019626	Slc27a5	9588.34	7973.23	0.0173224	0.831555
ENSRNOG00000050210	RT1-CE10	923.432	624.119	0.0173225	0.675869
ENSRNOG00000013241	Cyp2c24	30.5534	8.21649	0.0173274	0.268922
ENSRNOG00000018089	Sra1	1163.67	819.364	0.0173281	0.704123
ENSRNOG00000052013	#N/A	27.7158	9.39899	0.0173289	0.33912
ENSRNOG00000056337	Crtc2	757.118	523.467	0.0173327	0.691394
ENSRNOG00000016660	Cox5b	3672.73	2921.74	0.0173331	0.795522
ENSRNOG00000018326	Pgls	744.264	481.005	0.0173368	0.646283
ENSRNOG00000053498	Dnajc22	1356.61	1063.81	0.0173506	0.78417
ENSRNOG00000020562	Slc22a18	3742.23	3322.19	0.0173518	0.887758
ENSRNOG00000042543	LOC500473	27.5643	9.36023	0.0173558	0.339578
ENSRNOG00000055314	Msrb1	1859.23	1385.83	0.0173568	0.745377
ENSRNOG00000033772	Serpinb9	173.085	340.371	0.0173615	1.96649
ENSRNOG00000006359	Galk1	1158.13	854.063	0.0173618	0.737448
ENSRNOG00000011451	Lrp3	3388.76	2837.64	0.0173622	0.837366
ENSRNOG00000043225	Zfp771	638.361	410.932	0.0173682	0.64373
ENSRNOG00000037690	Sertad3	128.744	63.4595	0.0173694	0.492911
ENSRNOG00000018457	Ppp2r4	1239.75	952.344	0.0173756	0.768174
ENSRNOG00000000122	Ak2	6082.22	5120.3	0.0173777	0.841847
ENSRNOG00000021042	Psmd4	1520.64	1114.74	0.0173803	0.733069
ENSRNOG00000007892	Tram1	5791.11	6659.52	0.0173826	1.14996
ENSRNOG00000061299	LOC100134871,LOC103694857	2814.29	2093.89	0.0173827	0.744022
ENSRNOG00000020342	Samd11	298.483	169.578	0.0173838	0.568132
ENSRNOG00000058618	Dcst2	916.323	606.869	0.0173878	0.662287
ENSRNOG00000060308	#N/A	32.4316	12.638	0.0173886	0.38968
ENSRNOG00000013987	Sbno2	930.716	670.812	0.0174492	0.720749
ENSRNOG00000009730	Cyp7b1	59.6683	148.136	0.0174713	2.48266
ENSRNOG00000015753	Epn1	2411.92	1899.13	0.0174772	0.787391
ENSRNOG00000038366	Larp1b	2372.65	1955.91	0.0175275	0.824359
ENSRNOG00000018730	Pvrl2	1702.98	1310.82	0.0175319	0.769718
ENSRNOG00000001469	Eln	384.342	635.293	0.0175536	1.65294
ENSRNOG00000048172	#N/A	766.877	456.022	0.0175864	0.594648
ENSRNOG00000002270	Hnrnpdl	889.333	621.472	0.0176048	0.698807
ENSRNOG00000052620	Gnb2l1	3422.1	2690.99	0.0176435	0.786355
ENSRNOG00000020280	#N/A	115.101	63.0004	0.0176585	0.54735
ENSRNOG00000001242	Gstt3	7116.67	9119.31	0.0176626	1.2814
ENSRNOG00000018944	Pank1	3883.46	3064.53	0.017665	0.789123
ENSRNOG00000011635	Ces2e	1618.11	2186.88	0.0176878	1.35151
ENSRNOG00000020642	Flad1	799.115	542.01	0.0177042	0.678262
ENSRNOG00000018481	Zfp259	764.632	517.015	0.0177345	0.676162
ENSRNOG00000052968	Hnrnpa3	2191.71	2652.87	0.0177372	1.21042
ENSRNOG00000032575	Ocel1	442.865	275.994	0.0177676	0.623201
ENSRNOG00000015300	Spsb3	573.741	367.487	0.0177698	0.64051
ENSRNOG00000016281	Col4a1	688.923	1074.08	0.0177713	1.55907
ENSRNOG00000009364	Ndufb9	2619.88	2129.21	0.0177716	0.812712
ENSRNOG00000011881	Slc25a15	11979.9	15324	0.0178882	1.27915
ENSRNOG00000025936	Rpl6	3945.91	3274.56	0.0178913	0.829862
ENSRNOG00000021345	Timd2	2802.39	3362.73	0.0178993	1.19995
ENSRNOG00000015850	Rbp7	14.2871	4.31695	0.0179463	0.302157
ENSRNOG00000057811	#N/A	8.91638	1.49692	0.0179483	0.167884
ENSRNOG00000006094	Cd44	33.3838	80.8299	0.0180403	2.42123
ENSRNOG00000018059	Ihh	117.92	59.1609	0.0180806	0.501703
ENSRNOG00000011970	Tmem82	471.393	302.365	0.0180806	0.641429
ENSRNOG00000016456	Il33	817.837	1195.97	0.0181115	1.46236
ENSRNOG00000013704	Cps1	63241.3	76298.5	0.0181129	1.20647
ENSRNOG00000036667	Hexdc	391.013	219.238	0.0181376	0.560692
ENSRNOG00000047708	Gstz1	8785.96	7432.69	0.0181509	0.845974
ENSRNOG00000005250	Abcg5	729.203	457.053	0.0181558	0.626784
ENSRNOG00000009570	Pdxp	130.906	67.6017	0.0181562	0.516415
ENSRNOG00000019428	Higd1a	1096.45	801.898	0.0181572	0.731357
ENSRNOG00000011140	RGD1309676	795.085	578.093	0.0181714	0.727083
ENSRNOG00000028685	Shf	584.868	391.271	0.0181859	0.66899
ENSRNOG00000014258	Rab32	166.495	286.14	0.018195	1.71861
ENSRNOG00000008764	Otud5	1578.87	1195.93	0.0182162	0.757464
ENSRNOG00000046000	Clasrp	345.893	194.769	0.01825	0.563091
ENSRNOG00000010007	Srsf4	3046.22	2439.73	0.0183004	0.800905
ENSRNOG00000015642	Pabpc4	1635.42	1309.28	0.0183426	0.800578
ENSRNOG00000050500	Tob2	892.073	1264.72	0.0183456	1.41773
ENSRNOG00000049560	Glul	6594.81	8134.33	0.0183477	1.23344
ENSRNOG00000007707	Zfp467	802.452	558.575	0.0184408	0.696085
ENSRNOG00000002820	LOC24906	9.17654	28.6124	0.0185694	3.118
ENSRNOG00000015206	Alad	3211.51	2620.56	0.0185913	0.815992
ENSRNOG00000001139	Suds3	1257.8	949.961	0.0186238	0.755256
ENSRNOG00000033361	Slc39a5	130.796	60.4285	0.0187945	0.462004
ENSRNOG00000013982	Hsd17b2	15504.9	12656	0.0188194	0.816258
ENSRNOG00000019776	Sh3gl3	620.797	434.069	0.0188775	0.699213
ENSRNOG00000006049	Rfx1	388.021	238.134	0.0188925	0.613713
ENSRNOG00000019264	Ltbr	3112.71	2449.25	0.0188948	0.786855
ENSRNOG00000018795	Rpl18a	3260.18	2543.63	0.0188983	0.780212
ENSRNOG00000018516	Impa2	184.831	100.962	0.0189062	0.546236
ENSRNOG00000008555	Rps20	3619.72	2767.51	0.0189144	0.764563
ENSRNOG00000028368	Etnk2	7098.91	6005.54	0.0189329	0.84598
ENSRNOG00000007682	Gria3	66.7614	28.4109	0.0189331	0.425559
ENSRNOG00000006995	Ano6	190.421	334.246	0.0189344	1.7553
ENSRNOG00000004414	F11r	2706.1	2299.7	0.0189383	0.849822
ENSRNOG00000012966	Acadl	6452.48	5805.02	0.0189503	0.899657
ENSRNOG00000008810	Nsmf	347.19	193.343	0.0189655	0.556881
ENSRNOG00000004342	Ahr	983.013	1354.45	0.0189813	1.37786
ENSRNOG00000012550	Uqcrh	1601.13	1204.62	0.0189841	0.752356
ENSRNOG00000012061	Prkcb	43.1395	92.7261	0.018987	2.14945
ENSRNOG00000019908	Lamtor2	2007.6	1540.22	0.0189911	0.767197
ENSRNOG00000014811	Cyhr1	1364.67	1074.04	0.0189915	0.787032
ENSRNOG00000001396	Mospd3	1182.51	903.496	0.0189939	0.764047
ENSRNOG00000000918	Zbed5	714.443	501.82	0.0190046	0.702393
ENSRNOG00000013064	Lrp8	8.60002	24.4223	0.0190142	2.8398
ENSRNOG00000015496	Tpm4	219.027	384.375	0.0190185	1.75492
ENSRNOG00000003119	Gc	170797	188306	0.019022	1.10251
ENSRNOG00000031081	Stat2	2814.97	2253.55	0.0190224	0.800557
ENSRNOG00000027869	Sox5	125.695	266.285	0.0190226	2.1185
ENSRNOG00000012002	Iqgap1	259.376	464.106	0.0190229	1.78931
ENSRNOG00000008061	Nuak1	191.57	323.609	0.0190238	1.68925
ENSRNOG00000006302	Gclc	2135.98	2789.06	0.0190256	1.30575
ENSRNOG00000020608	Ppan	370.33	218.049	0.0190262	0.588797
ENSRNOG00000001009	Bri3	1997.79	1509.8	0.0190272	0.755734
ENSRNOG00000004291	Cltc	3707.53	4701.42	0.0190286	1.26807
ENSRNOG00000054077	#N/A	3117.19	2498.38	0.0190294	0.801483
ENSRNOG00000009137	Ubxn2b	162.903	290.732	0.0190318	1.7847
ENSRNOG00000015999	Cirbp	470.192	287.151	0.0190328	0.61071
ENSRNOG00000019506	Dnajb2	1447.25	1078.78	0.0190329	0.745401
ENSRNOG00000029658	#N/A	1104.87	1665.69	0.0190473	1.50759
ENSRNOG00000016630	Tln1	1761.49	2285.83	0.0190518	1.29767
ENSRNOG00000017955	Nudt8	704.742	475.133	0.0190557	0.674194
ENSRNOG00000052810	Cyp2c11	29302.9	35957.6	0.0190608	1.2271
ENSRNOG00000000440	Pbx2	568.102	399.379	0.019065	0.703006
ENSRNOG00000005828	Skp1	4842.31	4048.01	0.0190714	0.835965
ENSRNOG00000036852	Pcbp2	1854.54	1543.54	0.0190758	0.832299
ENSRNOG00000029549	Eci2,Eci3	10171.2	8962.56	0.0190813	0.881174
ENSRNOG00000003626	Atp5h	3917.27	3121.66	0.0190839	0.796896
ENSRNOG00000010474	Copg1,Hmces	1085.33	1445.91	0.0190936	1.33224
ENSRNOG00000025539	Vps13a	119.067	315.996	0.0190991	2.65393
ENSRNOG00000004466	Fam210b	1089.3	1511.4	0.0191119	1.3875
ENSRNOG00000056940	Cited2	500.72	741.767	0.019113	1.4814
ENSRNOG00000002478	Insig2	1935.95	2632.81	0.019121	1.35995
ENSRNOG00000013867	Fgf1	92.9686	166.705	0.0191351	1.79313
ENSRNOG00000012387	Glyatl2	1717.68	2214.78	0.0191376	1.2894
ENSRNOG00000008411	Sec23b	679.852	946.387	0.0191437	1.39205
ENSRNOG00000051912	Acnat2	7044.99	8927.33	0.0191572	1.26719
ENSRNOG00000042848	#N/A	223.196	394.164	0.0191612	1.766
ENSRNOG00000017063	Fcna	944	662.094	0.0191613	0.701371
ENSRNOG00000006247	Copa	2219.54	2742.59	0.019166	1.23566
ENSRNOG00000031173	Snd1	2280.94	2737.47	0.0191684	1.20015
ENSRNOG00000003029	Calr	15203.7	17561	0.0191723	1.15505
ENSRNOG00000019804	B3gat3	888.085	621.839	0.0191883	0.700203
ENSRNOG00000011157	Jak1	2720.59	3589.75	0.0192107	1.31947
ENSRNOG00000021125	Prdx5	6040.85	4846.19	0.0192207	0.802237
ENSRNOG00000016815	Tmem135	1242.7	952.669	0.0192387	0.766612
ENSRNOG00000000264	Def8	1202.76	936.14	0.0192503	0.778323
ENSRNOG00000053200	Dock10	106.792	191.326	0.0192511	1.79159
ENSRNOG00000015866	Hint2	1861.13	1419.11	0.0192729	0.762496
ENSRNOG00000053932	Ddx6	739.058	1221.02	0.0194161	1.65213
ENSRNOG00000010233	Cald1	3108.7	3800.24	0.0194367	1.22245
ENSRNOG00000003343	Canx	9139.82	10593.7	0.0194427	1.15907
ENSRNOG00000012681	Lgals9	2196.6	1712.37	0.019452	0.779558
ENSRNOG00000011358	Hipk3	458.142	830.461	0.0194733	1.81267
ENSRNOG00000000464	Rxrb	717.259	484.497	0.0194775	0.675483
ENSRNOG00000022268	Pnpla3	17.7178	4.3853	0.019483	0.247508
ENSRNOG00000024470	Lman1	1211.3	1751.59	0.019489	1.44605
ENSRNOG00000031743	Gbp2	154.101	291.475	0.0194956	1.89146
ENSRNOG00000033693	Naip6,Naip5	13.6823	33.4942	0.0195048	2.44799
ENSRNOG00000025608	Lrat	580.745	861.314	0.0195116	1.48312
ENSRNOG00000027229	Slc35d2	824.525	592.95	0.0195223	0.719141
ENSRNOG00000014673	Eri2	129.064	222.696	0.0195275	1.72546
ENSRNOG00000011987	Cd2ap	359.304	653.865	0.019535	1.81981
ENSRNOG00000025053	Lrp1	17971.2	21624.3	0.0195354	1.20328
ENSRNOG00000022153	Tmem134	985.247	703.465	0.0195355	0.713999
ENSRNOG00000013443	Tm9sf3	2628.42	3421.39	0.0195372	1.30169
ENSRNOG00000031232	Nrp2	265.949	498.179	0.0195524	1.87322
ENSRNOG00000052142	Ahsa2	486.783	311.498	0.0195547	0.639912
ENSRNOG00000004959	Actr2	970.545	1481.5	0.0195687	1.52646
ENSRNOG00000017869	Irf8	442.93	646.57	0.0195837	1.45975
ENSRNOG00000050360	#N/A	1463.02	1934.47	0.0196345	1.32224
ENSRNOG00000038948	Stab2	629.786	1070.72	0.0196416	1.70014
ENSRNOG00000033164	Cyp2b3	10221	11976.8	0.0196421	1.17178
ENSRNOG00000054742	#N/A	92.6747	173.364	0.0196448	1.87067
ENSRNOG00000006952	Prex1	110.456	216.417	0.0196605	1.9593
ENSRNOG00000032134	Uqcrc1	2708.37	2207.42	0.0196641	0.815035
ENSRNOG00000054945	#N/A	47.7167	14.0491	0.0196718	0.294427
ENSRNOG00000019017	Gstm6	25.9279	9.78545	0.0196743	0.37741
ENSRNOG00000016356	Got1	6142.16	4175.83	0.0196834	0.679863
ENSRNOG00000021916	Slc16a12	2431.32	3162.8	0.0196969	1.30086
ENSRNOG00000002342	Aldh3a2	14244.2	12218.5	0.0196986	0.857785
ENSRNOG00000016655	Pex6	1085.49	816.099	0.0197029	0.751826
ENSRNOG00000030291	#N/A	1547.12	1115.97	0.0197058	0.721319
ENSRNOG00000025481	Dctn2	1912.13	1519.5	0.0197125	0.794663
ENSRNOG00000011153	Il17ra	1120.61	835.87	0.0197213	0.745905
ENSRNOG00000022392	Hspb8	1734.2	1391.28	0.0197333	0.80226
ENSRNOG00000019442	Josd2	414.036	236.226	0.0197725	0.570545
ENSRNOG00000011782	Got2	7557.9	8392.46	0.0197932	1.11042
ENSRNOG00000053460	Acot3	313.497	171.535	0.0198034	0.547166
ENSRNOG00000018876	Sdccag3	780.249	547.924	0.0198167	0.702243
ENSRNOG00000015498	Il17rb	232.834	141.804	0.0198178	0.609036
ENSRNOG00000049912	Atp5e	3021.58	2282.7	0.0198191	0.755467
ENSRNOG00000005046	Tspan13	110.353	195.243	0.0198252	1.76926
ENSRNOG00000015602	Cdh2	3568.64	4532.91	0.0198257	1.2702
ENSRNOG00000000827	Ier3	555.122	331.464	0.0198298	0.597101
ENSRNOG00000022896	Rrp7a	81.8944	38.4637	0.0198346	0.469674
ENSRNOG00000021203	Atl3	840.94	1386.04	0.0198694	1.64821
ENSRNOG00000055984	Adrm1	1706.65	1297.2	0.0198806	0.760085
ENSRNOG00000004624	Rnd3	727.908	521.419	0.0198832	0.716325
ENSRNOG00000046829	Kdr	1008.45	1509.76	0.0199003	1.49711
ENSRNOG00000019525	Hspa9	3499.59	4550.83	0.0199046	1.30039
ENSRNOG00000055652	#N/A	41.2766	19.6028	0.0199071	0.474913
ENSRNOG00000006197	Calu	1675.65	2057.11	0.0199283	1.22764
ENSRNOG00000049517	Tnfaip3	55.8931	122.44	0.019956	2.19061
ENSRNOG00000016998	Atxn1	90.8341	202.291	0.0199596	2.22704
ENSRNOG00000012722	Ppdpf	1474.19	1075.77	0.0199772	0.729736
ENSRNOG00000013536	Cdc42	1316.61	1690.01	0.0199786	1.28361
ENSRNOG00000024796	Lrrc47	497.167	337.962	0.020001	0.679776
ENSRNOG00000047739	Npff	24.6983	8.59916	0.0200947	0.348168
ENSRNOG00000040195	RGD1559960	286.446	516.206	0.0200954	1.80211
ENSRNOG00000015630	Cct7	1856.47	1537.11	0.0201012	0.827977
ENSRNOG00000014256	Foxa3	1026.89	701.253	0.0201086	0.682887
ENSRNOG00000015029	Dbt	918.643	1257.21	0.0201406	1.36856
ENSRNOG00000000610	Cisd1	1947.07	1473.68	0.0201708	0.756871
ENSRNOG00000019638	Lmna	1220.35	907.71	0.0202191	0.743809
ENSRNOG00000018725	Phkg2	605.968	402.716	0.0202316	0.664583
ENSRNOG00000003666	#N/A	21.1314	51.4699	0.0202976	2.43571
ENSRNOG00000018454	Apoe	414478	362094	0.0203249	0.873615
ENSRNOG00000010218	Eif5,RGD1564400	4041.66	3667.78	0.0203703	0.907494
ENSRNOG00000048622	Sin3b	947.307	695.377	0.0203862	0.734057
ENSRNOG00000003328	Cdip1	1329.77	1042.03	0.0203902	0.783613
ENSRNOG00000016468	Tpmt	1036.54	772.08	0.0204336	0.744863
ENSRNOG00000015068	Il11ra1	720.556	496.071	0.020462	0.688455
ENSRNOG00000009329	Nr1d1	1237.5	860.544	0.0204749	0.695391
ENSRNOG00000003777	Chrne	99.9908	47.2409	0.0205178	0.472452
ENSRNOG00000015479	Mrps34	1093.76	795.949	0.0205968	0.727715
ENSRNOG00000007545	Angptl4	2079.5	1402.39	0.02063	0.674387
ENSRNOG00000050325	Emr4	37.107	89.1626	0.0206428	2.40285
ENSRNOG00000019684	Fam173a	562.158	373.076	0.0206966	0.66365
ENSRNOG00000052730	Psmb3	1441.33	1094.9	0.0207293	0.759643
ENSRNOG00000014481	Adtrp	6637.32	5696.88	0.0207576	0.85831
ENSRNOG00000013791	Enpp3	1346.2	1749.07	0.0208082	1.29926
ENSRNOG00000019328	Phgdh	11.0244	32.8621	0.0208546	2.98085
ENSRNOG00000013679	Sema4d	22.7421	49.2048	0.0209028	2.1636
ENSRNOG00000054890	Flna	494.312	736.801	0.0209193	1.49056
ENSRNOG00000028505	Rps18	4147.81	3451.7	0.0209317	0.832174
ENSRNOG00000000033	Tmcc2	47.783	91.1999	0.0210093	1.90863
ENSRNOG00000015749	Nme3	734.384	541.874	0.0210106	0.737863
ENSRNOG00000049336	Lime1	193.788	105.814	0.0210259	0.546031
ENSRNOG00000047393	Krt18,LOC683212	3435.58	2736.09	0.0210488	0.796398
ENSRNOG00000031709	Ppfibp1	1071.76	1393.97	0.0210698	1.30064
ENSRNOG00000002373	Akap1	1475.31	1184	0.0210781	0.802542
ENSRNOG00000024016	Cyp2c6v1	32120.2	38175.3	0.0211081	1.18851
ENSRNOG00000017523	H6pd	4103.47	4778.66	0.0211669	1.16454
ENSRNOG00000019266	Tmem223	820.076	582.387	0.0211896	0.710163
ENSRNOG00000006901	Cd320	347.848	214.739	0.0211998	0.617336
ENSRNOG00000012748	Vamp8	1577.03	1209.44	0.0212051	0.766907
ENSRNOG00000016272	Edf1	1709.1	1268.24	0.0212436	0.742049
ENSRNOG00000028708	Ntsr1	53.9396	23.6065	0.0212591	0.437646
ENSRNOG00000015277	#N/A	832.728	562.328	0.0212625	0.675284
ENSRNOG00000030938	#N/A	112.216	213.799	0.0212992	1.90524
ENSRNOG00000022697	Clec14a	412.548	653.377	0.0213093	1.58376
ENSRNOG00000003879	Rnf167	930.438	697.336	0.0213532	0.749471
ENSRNOG00000015304	Tmem160	703.014	481.757	0.0213541	0.685273
ENSRNOG00000019682	Timm13	1924.28	1466.18	0.0213557	0.761939
ENSRNOG00000050315	Dcxr	4487.63	3684.04	0.0213827	0.820932
ENSRNOG00000011849	Ndufs1	1709.67	2199.17	0.021393	1.28631
ENSRNOG00000032240	Gbp5	45.3311	99.1225	0.0213934	2.18663
ENSRNOG00000010038	Psmc5	1316.74	997.757	0.0213954	0.757749
ENSRNOG00000038436	RGD1307100	1365.58	1967.86	0.021403	1.44104
ENSRNOG00000013816	Cmas	1748.53	1426.85	0.0214101	0.81603
ENSRNOG00000017871	Sidt2	3444.9	2999.36	0.021415	0.870668
ENSRNOG00000057078	Ddit4	146.258	269.079	0.0214679	1.83975
ENSRNOG00000011316	Fam167a	28.6166	60.5058	0.0214683	2.11436
ENSRNOG00000004072	Myo1c	370.795	584.47	0.0214685	1.57626
ENSRNOG00000006298	Cpne3	439.428	769.741	0.0214702	1.75169
ENSRNOG00000052499	Rab27a	83.2792	148.019	0.0214705	1.77738
ENSRNOG00000001738	Eif4g1	3475.3	4606.69	0.0214724	1.32555
ENSRNOG00000046540	Ugt2b,Ugt2b37,Ugt2b17	60979.4	67687.4	0.021473	1.11
ENSRNOG00000001053	Tmed2	4202.07	4681.44	0.0214796	1.11408
ENSRNOG00000016595	Hhex	2532.02	1615	0.0214827	0.637831
ENSRNOG00000057806	Trpm7	586.799	935.17	0.0214847	1.59368
ENSRNOG00000020206	Ctsd	3744.27	3358.47	0.021489	0.896962
ENSRNOG00000031033	ND2	56757.3	65640.2	0.0214898	1.15651
ENSRNOG00000006378	Mga	270.33	475.788	0.0214927	1.76002
ENSRNOG00000001090	Stard13	432.01	642.659	0.0214927	1.4876
ENSRNOG00000054140	RGD1559821,Myl6l,Myl6,Myl6b,LOC100909726,LOC100910474,LOC102551071	5684.97	4634.25	0.0214928	0.815175
ENSRNOG00000002215	Mylk	1721.67	2298.29	0.0214946	1.33492
ENSRNOG00000017032	Atp5a1	10593.8	11676.5	0.0214993	1.10221
ENSRNOG00000006681	Rdh10	993.122	776.206	0.0215032	0.781582
ENSRNOG00000055365	Edem1	6915.93	9126.56	0.0215066	1.31964
ENSRNOG00000008465	Tmem176b	8340.97	7152.85	0.0215071	0.857557
ENSRNOG00000006783	Neb	5.12213	17.7409	0.021514	3.46358
ENSRNOG00000045918	Jarid2	201.819	346.525	0.0215152	1.71701
ENSRNOG00000015840	Hsd17b4	10519.9	12377.9	0.0215211	1.17662
ENSRNOG00000001980	Ugt2b35	11477.7	13043.4	0.0215355	1.13641
ENSRNOG00000013397	Foxo1	435.085	715.61	0.021537	1.64476
ENSRNOG00000018364	Kat2a	403.987	249.325	0.0215384	0.617162
ENSRNOG00000004820	Sar1b	4139.17	3466.51	0.0215444	0.837489
ENSRNOG00000021463	Ppara	1148.59	1737.45	0.0215721	1.51268
ENSRNOG00000000786	Rpp21	2212.22	1716.49	0.0215848	0.775913
ENSRNOG00000010178	Cgrrf1	1115.03	809.387	0.0215932	0.725891
ENSRNOG00000005298	Zfp513	710.209	491.031	0.021656	0.69139
ENSRNOG00000003121	Rtn4rl1	306.252	196.72	0.0216644	0.642346
ENSRNOG00000002425	Pctp	576.912	419.053	0.0216645	0.726374
ENSRNOG00000000900	Tpst1	1233.38	976.38	0.0216647	0.791632
ENSRNOG00000017127	Rpl28	3772.35	3110.76	0.0216655	0.824621
ENSRNOG00000053321	#N/A	36.4794	9.96566	0.0216661	0.273186
ENSRNOG00000013874	Rplp1,RGD1564744,LOC100360522	4673.36	3733.9	0.0216664	0.798975
ENSRNOG00000001235	Gna12	2982.59	2565.33	0.0216667	0.8601
ENSRNOG00000011201	Cmtm8	503.748	358.412	0.0216677	0.71149
ENSRNOG00000009224	E4f1	260.021	153.735	0.0216684	0.591241
ENSRNOG00000019974	Uba52	4783.54	3952.26	0.0216686	0.826221
ENSRNOG00000011592	Lrp10	1657.25	1358.9	0.0216686	0.819974
ENSRNOG00000005512	Ndufa4	2794.6	2167.13	0.0216716	0.775469
ENSRNOG00000037795	Ldlrad1	86.0721	40.5473	0.0216765	0.471086
ENSRNOG00000060449	Rps21	2518.08	1942.69	0.0216772	0.771495
ENSRNOG00000036678	Aspscr1	1253.63	968.917	0.0216841	0.77289
ENSRNOG00000023529	Rpl5	4636.41	3882.54	0.0216842	0.837402
ENSRNOG00000022144	#N/A	170.605	102.173	0.0216842	0.598887
ENSRNOG00000028884	Atp5l	3593.19	2936.71	0.021687	0.817298
ENSRNOG00000019971	Kxd1	664.66	461.389	0.0216885	0.694174
ENSRNOG00000006001	Luc7l2	1640.45	1251.79	0.0216892	0.763075
ENSRNOG00000019655	#N/A	1463.85	1103.3	0.0216898	0.7537
ENSRNOG00000019700	Proz	6663.07	6051.35	0.0216922	0.908193
ENSRNOG00000061607	Lmbr1l	194.468	116.984	0.0216946	0.60156
ENSRNOG00000029280	Gpaa1	618.123	438.481	0.0216988	0.709374
ENSRNOG00000013505	Vdac2	1664.05	1367.59	0.0216989	0.821841
ENSRNOG00000008937	Csrp1	1395.25	1141.93	0.0217058	0.818444
ENSRNOG00000032590	Ttc28	96.3491	173.813	0.0217074	1.804
ENSRNOG00000057327	#N/A	16.335	6.19627	0.0217111	0.379325
ENSRNOG00000016794	Phyhd1	2403.16	1916.92	0.021713	0.797669
ENSRNOG00000013039	Add1	2659.07	2262.67	0.0217154	0.850923
ENSRNOG00000010478	Serpina3n,LOC299282,LOC500712	157794	143270	0.0217224	0.907954
ENSRNOG00000014204	Pacsin3	954.795	688.484	0.021724	0.72108
ENSRNOG00000010807	Cox6c	3338.64	2725.25	0.0217242	0.816277
ENSRNOG00000019240	Ampd2	929.828	679.661	0.0217329	0.730953
ENSRNOG00000003147	Sqstm1	10756.8	9600.12	0.0217392	0.892467
ENSRNOG00000002186	Nudt9	748.925	526.166	0.0217394	0.702562
ENSRNOG00000020442	Ubl5	1490.24	1109.33	0.021741	0.744399
ENSRNOG00000000185	Mpst	1731.53	1342.7	0.0217422	0.77544
ENSRNOG00000054695	Calcrl	278.232	455.466	0.0217435	1.637
ENSRNOG00000037402	Myeov2	1785.34	1348.3	0.0217439	0.755206
ENSRNOG00000013061	Tusc3	48.521	88.4004	0.0217442	1.8219
ENSRNOG00000056325	Mocs2	1970.92	1609.54	0.0217488	0.816648
ENSRNOG00000046984	St6galnac6	846.117	634.299	0.0217494	0.749659
ENSRNOG00000007769	March2	2343.65	1969.81	0.0217507	0.84049
ENSRNOG00000047123	Tstd1	203.541	116.206	0.021754	0.570922
ENSRNOG00000055028	Setd1b	722.432	514.478	0.0217542	0.712147
ENSRNOG00000015221	Eif3f	1393.15	1060.09	0.0217575	0.760927
ENSRNOG00000000314	Sec63	2683.97	3110.7	0.0217621	1.15899
ENSRNOG00000019918	Coasy	1268.22	977.491	0.0217623	0.770756
ENSRNOG00000000340	RGD1304704	1577.71	1228.17	0.0217638	0.778454
ENSRNOG00000014624	Selk	1323.34	1004.17	0.0217666	0.758811
ENSRNOG00000056040	#N/A	54.7951	25.0331	0.0217689	0.456848
ENSRNOG00000012932	Ccdc146	18.8758	44.726	0.0217695	2.36948
ENSRNOG00000013172	Nr1h3	3341.75	2719.66	0.0217695	0.813844
ENSRNOG00000024568	Ndufs7	1707.88	1336.88	0.0217702	0.782775
ENSRNOG00000050318	#N/A	180.032	92.5673	0.0217706	0.514173
ENSRNOG00000033619	Apof	3628.09	3030.71	0.0217719	0.835345
ENSRNOG00000022586	Cdk9	618.985	410.918	0.0217724	0.663858
ENSRNOG00000011404	Chkb	332.5	212.879	0.0218025	0.640236
ENSRNOG00000030321	LOC502176	30.238	8.91898	0.0218094	0.29496
ENSRNOG00000012985	Pfdn5	933.682	671.444	0.0218118	0.719135
ENSRNOG00000011876	Fxr2	1017.03	769.662	0.0218273	0.756773
ENSRNOG00000052176	#N/A	469.073	307.916	0.0218488	0.656435
ENSRNOG00000030628	Eif4a1	4052.19	3459.78	0.0218494	0.853803
ENSRNOG00000030285	Epha3	21.3736	9.4615	0.0218702	0.442672
ENSRNOG00000049900	Irf2bp2	611.669	869.99	0.0218872	1.42232
ENSRNOG00000010067	Lypla2	995.182	758.671	0.0218942	0.762344
ENSRNOG00000058742	#N/A	40.2078	110.082	0.0219024	2.73782
ENSRNOG00000005041	Crip2	1598.31	2021.1	0.0219031	1.26452
ENSRNOG00000007280	Naa60	1339.29	1088.18	0.0219147	0.812504
ENSRNOG00000014866	Pign	701.014	1082.95	0.0219153	1.54484
ENSRNOG00000020835	Hipk4	21.3724	8.1629	0.0219282	0.381937
ENSRNOG00000021139	Esrra	829.967	611.681	0.0219289	0.736995
ENSRNOG00000009028	Rnf126	726.433	501.195	0.0219615	0.68994
ENSRNOG00000049219	Rnf187	1435.2	1143.7	0.0219631	0.796892
ENSRNOG00000026842	Nnt	2716.22	3428.72	0.0219903	1.26231
ENSRNOG00000042369	RGD1564614	3364.48	4196.96	0.0219935	1.24743
ENSRNOG00000061262	#N/A	1404.18	1949.57	0.0220321	1.3884
ENSRNOG00000028616	Pck1	74627	67428.6	0.0220498	0.903541
ENSRNOG00000010645	Lgals3	213.085	351.676	0.0220722	1.6504
ENSRNOG00000025296	Lrrc8a	594.844	834.04	0.0220753	1.40212
ENSRNOG00000000175	Mier2	154.548	83.438	0.0221188	0.539884
ENSRNOG00000008090	Txndc12	964.352	741.52	0.0221236	0.768931
ENSRNOG00000018552	Slc25a38	708.881	505.707	0.0221307	0.713388
ENSRNOG00000007089	Lgmn	1089.69	1386.98	0.0221328	1.27282
ENSRNOG00000010362	Anxa2	160.34	268.784	0.0221343	1.67634
ENSRNOG00000033192	Osmr	42.9881	110.451	0.0221661	2.56935
ENSRNOG00000057823	Ubc	2323.67	1675.94	0.0222006	0.721247
ENSRNOG00000003694	Prox1	1402.14	1900.98	0.0222283	1.35577
ENSRNOG00000022307	Acap3	385.823	243.242	0.0222359	0.63045
ENSRNOG00000002840	Atp5b	23972	21854.5	0.0222644	0.911666
ENSRNOG00000001296	P2rx7	441.491	650.499	0.022303	1.47341
ENSRNOG00000017114	Synj2	51.3793	99.6164	0.0223201	1.93884
ENSRNOG00000001488	Psmb1	2167.25	1749.31	0.0223215	0.807156
ENSRNOG00000051190	#N/A	421.195	283.82	0.0223282	0.673846
ENSRNOG00000003691	Tmed7	1418.72	1814.63	0.0223314	1.27906
ENSRNOG00000052604	LOC100361907	6484.87	7800.66	0.0223361	1.2029
ENSRNOG00000019885	Magi3	352.532	553.848	0.0223453	1.57106
ENSRNOG00000030763	Dpp4	3085.97	3814.21	0.0223473	1.23599
ENSRNOG00000011732	Psmb7	1371.41	1043.63	0.0223491	0.760996
ENSRNOG00000053086	#N/A	33894.4	42214	0.022356	1.24545
ENSRNOG00000009273	LOC259244,LOC102548083	24196.8	20445.6	0.022368	0.844973
ENSRNOG00000015021	Carkd	825.687	608.799	0.0223905	0.737324
ENSRNOG00000012034	Ces2i	122.476	214.688	0.0224129	1.7529
ENSRNOG00000001049	Tpt1	14254	12396.4	0.0224694	0.869676
ENSRNOG00000055567	RGD1560248	89.02	183.409	0.0224842	2.06031
ENSRNOG00000020660	Cfl1	1932.65	2289.91	0.0225265	1.18486
ENSRNOG00000013360	Prkcsh	2802.98	2413.95	0.0225616	0.861207
ENSRNOG00000047625	Atg4d	664.527	472.008	0.0225661	0.710292
ENSRNOG00000004400	Avpr1a	1283.95	1721.95	0.022571	1.34113
ENSRNOG00000002182	Sept11	235.058	400.513	0.0226121	1.70389
ENSRNOG00000030334	Adck5	507.864	349.276	0.0226219	0.687734
ENSRNOG00000002393	Eprs	4706.81	5376.65	0.0226323	1.14231
ENSRNOG00000019930	Rhot2	576.948	400.654	0.0226348	0.694436
ENSRNOG00000006767	Cst7	12.9568	26.2926	0.0226494	2.02926
ENSRNOG00000061316	#N/A	12.5454	27.5125	0.0226711	2.19305
ENSRNOG00000010714	Fgl1	10361.8	11916.3	0.0226877	1.15002
ENSRNOG00000016789	Actr1b	1514.7	1226.85	0.0227175	0.809963
ENSRNOG00000018339	Cabp2	3196.24	2500.7	0.0227527	0.782388
ENSRNOG00000019568	Jund	1288.29	981.483	0.0227538	0.76185
ENSRNOG00000021689	Rps6kb2	419.13	265.464	0.0227665	0.63337
ENSRNOG00000024849	Tor1aip2	1530.1	1912.18	0.0228194	1.24971
ENSRNOG00000002470	Ifi47	149.705	256.171	0.02282	1.71117
ENSRNOG00000013170	Il13ra1,LOC100360218	279.557	491.291	0.0228203	1.75739
ENSRNOG00000029735	Pid1	3336.81	3938.05	0.0228204	1.18018
ENSRNOG00000019660	Spib	9.45504	22.8106	0.0228205	2.41253
ENSRNOG00000004280	Tcn2	1164.43	1461.35	0.0228209	1.255
ENSRNOG00000005724	Map3k7,LOC100910771	50.615	26.7021	0.0228218	0.527553
ENSRNOG00000047414	#N/A	7.18469	17.889	0.0228234	2.48988
ENSRNOG00000023068	Cd5l	1831.71	2572.52	0.0228264	1.40443
ENSRNOG00000056756	Actn1	566.683	776.946	0.0228323	1.37104
ENSRNOG00000047369	Sult1c2a,LOC100910057	24.8352	51.9237	0.0228327	2.09073
ENSRNOG00000008116	Ppap2b	4264.19	5113.26	0.0228339	1.19912
ENSRNOG00000021525	Nbeal1	123.174	277.05	0.0228365	2.24926
ENSRNOG00000012940	Vps41	532.031	780.378	0.0228375	1.46679
ENSRNOG00000007895	Pdhb	1986.96	2317.04	0.022839	1.16612
ENSRNOG00000017671	Rasa3	72.2011	122.385	0.0228407	1.69506
ENSRNOG00000046741	Itsn2	606.762	834.086	0.0228479	1.37465
ENSRNOG00000001271	Card6	615.235	886.669	0.0228498	1.44119
ENSRNOG00000023176	Kidins220	989.202	1347.28	0.0228523	1.36199
ENSRNOG00000030790	Ctnnd1	1886.01	2302.53	0.0228531	1.22085
ENSRNOG00000012315	Agmat	2336.33	1949.8	0.0228536	0.834555
ENSRNOG00000014530	Nav2	705.304	1007.98	0.0228538	1.42914
ENSRNOG00000016423	Tacc1	257.83	406.638	0.0228604	1.57716
ENSRNOG00000008106	Shmt2	2916.28	3390.72	0.0228632	1.16269
ENSRNOG00000027491	Vldlr	10.1295	25.3283	0.022867	2.50045
ENSRNOG00000017210	Slc22a23	3079.89	3786.79	0.0228684	1.22952
ENSRNOG00000015894	Dock8	554.718	801.667	0.0228687	1.44518
ENSRNOG00000001713	LOC100360218	8.71281	18.1942	0.0228706	2.08822
ENSRNOG00000013961	Ghitm	8117.45	9060.08	0.0228753	1.11612
ENSRNOG00000000187	Csf2rb	75.8035	142.726	0.022876	1.88285
ENSRNOG00000006967	Xiap	299.228	573.467	0.0229021	1.91649
ENSRNOG00000003873	Cpd	564.198	959.132	0.0229052	1.69999
ENSRNOG00000011138	Rpl29	2621.31	2150.16	0.0229117	0.820259
ENSRNOG00000049952	Gucd1	315.179	474.555	0.0229148	1.50567
ENSRNOG00000036984	Slco1a1	3588.67	4569.94	0.0229151	1.27344
ENSRNOG00000018279	Sfxn1	1881.45	1571.7	0.0229204	0.835365
ENSRNOG00000018673	Sec22b	779.659	1007.13	0.0229364	1.29176
ENSRNOG00000057710	Ccnd2	41.7761	100.295	0.0229406	2.40078
ENSRNOG00000026702	Amica1	23.0956	45.163	0.0229438	1.95548
ENSRNOG00000021719	Slfn5	569.654	836.835	0.0229516	1.46902
ENSRNOG00000046890	Abca6	2630.76	3387.08	0.022956	1.28749
ENSRNOG00000027540	Fam102b	24.9331	67.291	0.022966	2.69887
ENSRNOG00000000648	Jmjd1c	592.868	888.512	0.0229743	1.49867
ENSRNOG00000002746	Fstl1	260.181	411.561	0.0229755	1.58183
ENSRNOG00000012404	Thrsp	13627.7	16421	0.022976	1.20497
ENSRNOG00000006932	#N/A	18.1208	49.3149	0.0229794	2.72145
ENSRNOG00000016680	Nsd1	803.368	1244.63	0.0229811	1.54926
ENSRNOG00000048397	#N/A	4109.46	3546.7	0.0229841	0.863058
ENSRNOG00000008639	Pabpc1	3736.84	4492.52	0.0229845	1.20222
ENSRNOG00000011077	Tjp1	604.523	901.027	0.0229923	1.49047
ENSRNOG00000007104	Itpr1	277.363	443.15	0.023048	1.59773
ENSRNOG00000004040	Abca8	221.617	375.885	0.0230489	1.6961
ENSRNOG00000002461	Nid1	451.151	728.529	0.0230551	1.61482
ENSRNOG00000032959	Adh7	216.217	371.813	0.0230687	1.71963
ENSRNOG00000021017	Car11	20.0575	8.50988	0.0230742	0.424274
ENSRNOG00000027191	Birc6	721.388	1268.55	0.0230773	1.75849
ENSRNOG00000015396	Sptan1	2474.93	3042.78	0.0230848	1.22944
ENSRNOG00000058094	#N/A	342.318	638.144	0.0230876	1.86418
ENSRNOG00000020543	Nosip	432.102	279.276	0.023093	0.64632
ENSRNOG00000011058	Utrn	581.023	866.515	0.0230938	1.49136
ENSRNOG00000060005	Surf4	1053.93	1399.09	0.0230938	1.3275
ENSRNOG00000033169	Cpeb4	544.446	870.714	0.0231087	1.59927
ENSRNOG00000011015	Hivep2	44.5661	93.0196	0.0231267	2.08723
ENSRNOG00000046707	#N/A	8.75067	1.87617	0.0231422	0.214404
ENSRNOG00000016619	Use1	1025.97	756.824	0.0231936	0.737667
ENSRNOG00000011700	Ptprm	131.963	231.801	0.0232288	1.75656
ENSRNOG00000016294	Cd4	310.751	471.724	0.0232603	1.51801
ENSRNOG00000004217	Stk10	161.993	279.664	0.0232729	1.7264
ENSRNOG00000021202	Rtn3	2189.68	1825.84	0.0233095	0.833838
ENSRNOG00000016924	Acly	2511.47	1897.6	0.0233123	0.755573
ENSRNOG00000031368	LOC499235	416.44	256.175	0.0233329	0.615156
ENSRNOG00000004741	Rpl19	1708.4	1280.64	0.0233444	0.749612
ENSRNOG00000000561	Pald1	3658.83	2978.7	0.0233497	0.814115
ENSRNOG00000015335	Rpl13,LOC100359922	2009.49	1630.05	0.0233754	0.811177
ENSRNOG00000001389	Irs3	41.0767	18.118	0.0233953	0.441077
ENSRNOG00000056946	Scaf1	1400.37	1095.86	0.0233988	0.782553
ENSRNOG00000017235	Atp6v0d1	2646.83	2291.1	0.0234242	0.8656
ENSRNOG00000022694	Plekhg5	683.148	477.941	0.0234457	0.699616
ENSRNOG00000030954	Fat1	457.537	711.803	0.0235484	1.55573
ENSRNOG00000015134	Map3k12	323.302	203.952	0.0235673	0.630841
ENSRNOG00000057502	#N/A	64.1673	29.6296	0.0235734	0.461755
ENSRNOG00000057601	#N/A	474.171	283.071	0.0235803	0.596982
ENSRNOG00000011586	Ccnl1,LOC100909712	775.93	552.35	0.0235928	0.711856
ENSRNOG00000016818	Fgfr3	389.179	274.392	0.0236246	0.705055
ENSRNOG00000019253	Bcar1	1535.89	1279.65	0.0236412	0.833167
ENSRNOG00000007697	C8a	14893.8	16844.9	0.023663	1.131
ENSRNOG00000026517	Vrk3	625.4	449.872	0.023678	0.719335
ENSRNOG00000047746	#N/A	15.1059	4.29747	0.0236858	0.28449
ENSRNOG00000027487	Trim28	1383.59	1143.49	0.0236876	0.826465
ENSRNOG00000017349	Tbc1d10b	566.24	404.316	0.0236883	0.714036
ENSRNOG00000048342	Tbca	2183.75	1765.62	0.0236916	0.808526
ENSRNOG00000004026	Atp2b1	487.563	715.833	0.0236972	1.46818
ENSRNOG00000010134	Acot2	664.97	444.027	0.0237154	0.66774
ENSRNOG00000012830	Paqr8	13.6453	40.2245	0.023725	2.94787
ENSRNOG00000004461	#N/A	20.8005	7.98482	0.0237265	0.383876
ENSRNOG00000019272	Gkap1	700.084	520.541	0.0237661	0.743541
ENSRNOG00000001710	Abcf3	1046.88	802.197	0.0237905	0.766276
ENSRNOG00000006019	G0s2	3643.79	3044.07	0.0238041	0.835412
ENSRNOG00000002701	Hgd	3722.33	4685.8	0.0238121	1.25883
ENSRNOG00000004677	Zeb2	104.618	215.325	0.0238214	2.0582
ENSRNOG00000006209	Mbd6	744.954	527.404	0.0238219	0.707969
ENSRNOG00000002322	RGD1310587	5550.31	4923.54	0.0238336	0.887075
ENSRNOG00000031312	Tnfrsf1a	1966.53	1585.06	0.0238459	0.806017
ENSRNOG00000001173	Cabp1	276.45	159.458	0.0238465	0.576804
ENSRNOG00000018456	LOC498750,LOC100911664	1668.3	1316.12	0.0238656	0.788902
ENSRNOG00000014520	Ing1	374.659	262.256	0.0238755	0.699987
ENSRNOG00000021185	Bola1	603.255	423.422	0.0238768	0.701895
ENSRNOG00000005905	Pde4b	62.9524	131.913	0.0238841	2.09544
ENSRNOG00000006894	Tor1a	976.623	776.795	0.023889	0.795389
ENSRNOG00000012216	Tgfbi	4515.58	3930.09	0.0239188	0.870339
ENSRNOG00000020433	Actn4	3207.81	3911.99	0.0239206	1.21952
ENSRNOG00000010716	Atoh8	617.354	396.64	0.0239239	0.642483
ENSRNOG00000014595	Brf1	481.295	322.585	0.0239315	0.670244
ENSRNOG00000000473	Pfdn6	1002.69	746.998	0.023935	0.744995
ENSRNOG00000013953	Ntrk1	16.4485	4.8748	0.0239638	0.296367
ENSRNOG00000046109	LOC689574	2246.37	1799.17	0.0239661	0.800924
ENSRNOG00000039891	Adgrg5	14.7585	33.0255	0.0240628	2.23773
ENSRNOG00000000186	Tst	6404.6	5612.05	0.0240784	0.876253
ENSRNOG00000004912	#N/A	325.617	548.638	0.0240906	1.68492
ENSRNOG00000020426	Erf	1277.16	1016.4	0.0240995	0.795833
ENSRNOG00000031479	Hdlbp	9289.45	10408.3	0.0241193	1.12045
ENSRNOG00000001347	#N/A	63.503	34.0664	0.0241323	0.536454
ENSRNOG00000039745	Pm20d1	983.874	788.945	0.0241359	0.801876
ENSRNOG00000002776	Sell	6.73065	22.2602	0.0241369	3.30729
ENSRNOG00000056870	Gdi1	2009.27	1656.48	0.0241385	0.824417
ENSRNOG00000033280	Pam	740.306	970.314	0.0241392	1.31069
ENSRNOG00000021082	Kdelr1	1705.47	1354.47	0.0241429	0.794189
ENSRNOG00000001621	C2cd2	657.834	915.985	0.0241739	1.39243
ENSRNOG00000028166	Asmtl	831.823	576.109	0.0241818	0.692587
ENSRNOG00000015152	Pkp3	420.834	293.167	0.0241843	0.696632
ENSRNOG00000032261	Cyp2d4	836.45	613.133	0.0241887	0.733018
ENSRNOG00000033680	Cyp2b1	271.208	140.872	0.0241939	0.519423
ENSRNOG00000021174	Macrod1	1883.49	1505.26	0.0241952	0.799188
ENSRNOG00000029095	Trabd	1463.52	1145.21	0.0241988	0.782507
ENSRNOG00000030700	COX3	110135	96375.6	0.0242	0.875068
ENSRNOG00000014218	Tmem25	58.3237	27.8407	0.0242144	0.477348
ENSRNOG00000052539	Prpf40b	343.36	217.854	0.024215	0.634479
ENSRNOG00000031950	Izumo4	54.7342	26.4573	0.0242334	0.483379
ENSRNOG00000047988	RGD1565363	1045.9	761.922	0.0242868	0.728485
ENSRNOG00000018325	Cnppd1	1412.93	1118.3	0.0243064	0.791479
ENSRNOG00000004698	Cd244	20.8242	45.9717	0.0243172	2.20762
ENSRNOG00000000692	Ung	1238.26	942.925	0.0243266	0.761494
ENSRNOG00000048870	St6galnac4	1623.45	1249.53	0.0243361	0.769674
ENSRNOG00000045775	Rnpepl1	1845.4	1461.5	0.0243401	0.791968
ENSRNOG00000031085	Ergic3	2367.13	1972.84	0.0243535	0.833432
ENSRNOG00000018029	Doc2g	50.2785	20.1877	0.0243554	0.401517
ENSRNOG00000012183	Glrx	937.041	687.291	0.0243981	0.73347
ENSRNOG00000005424	Odc1	1490.29	1219.25	0.0243998	0.818129
ENSRNOG00000001409	Gnb2	1661.5	1333.13	0.0244331	0.802363
ENSRNOG00000042903	Cox7a2,Cox7a2l2	911.121	652.037	0.0244775	0.715643
ENSRNOG00000012160	Syk	97.9327	162.898	0.0244827	1.66337
ENSRNOG00000020526	Mau2	692.528	508.274	0.0244884	0.73394
ENSRNOG00000017847	Rps19bp1	643.603	457.3	0.02449	0.710531
ENSRNOG00000005464	Lgalsl	181.994	279.87	0.0245075	1.5378
ENSRNOG00000054142	Slc30a2	14.8288	39.1429	0.024524	2.63965
ENSRNOG00000057881	Sppl2b	498.734	338.331	0.0245318	0.678379
ENSRNOG00000020289	Akt1s1	957.295	725.198	0.0245335	0.757549
ENSRNOG00000000985	Cpsf4	746.45	564.349	0.0245418	0.756044
ENSRNOG00000019500	Cyp1a1	34.7168	11.4534	0.0245543	0.329909
ENSRNOG00000000785	Trim39	480.113	332.495	0.0246105	0.692535
ENSRNOG00000053790	#N/A	567.271	379.179	0.024618	0.668427
ENSRNOG00000016298	Lysmd3	256.817	422.556	0.0246196	1.64536
ENSRNOG00000036711	Spn	32.8114	63.8417	0.0246201	1.94572
ENSRNOG00000006916	Sardh	5854.43	6776.34	0.0246207	1.15747
ENSRNOG00000007743	Mgst1	30806	34132.3	0.0246237	1.10798
ENSRNOG00000046365	Oit3	326.335	525.311	0.0246244	1.60973
ENSRNOG00000008924	Arhgef12	1422.93	1950.05	0.0246292	1.37045
ENSRNOG00000024703	Dock5	281.996	468.831	0.0246341	1.66255
ENSRNOG00000011491	Dnajc13	529.697	751.322	0.0246382	1.4184
ENSRNOG00000036688	Arhgdia	2984.48	2464.78	0.0246412	0.825866
ENSRNOG00000010966	Itgb1	1950.7	2381.47	0.0246414	1.22083
ENSRNOG00000018937	Gstm2,Gstm7	14969.1	16762.7	0.0246422	1.11982
ENSRNOG00000058446	Il7r	15.4911	41.0394	0.024644	2.64922
ENSRNOG00000036674	Cd7	23.9654	49.9198	0.0246458	2.08299
ENSRNOG00000011339	Slk	324.31	529.636	0.0246534	1.63312
ENSRNOG00000042847	LOC687707	33.3099	13.2198	0.0246539	0.396874
ENSRNOG00000028358	Edem3	468.55	775.047	0.0246698	1.65414
ENSRNOG00000007839	Slc16a7	741.661	1051.25	0.0246758	1.41743
ENSRNOG00000032660	Adgrl2	824.368	1152.48	0.02468	1.39802
ENSRNOG00000015416	Nabp1	460.648	303.583	0.0246829	0.659035
ENSRNOG00000011944	Snx10	11.0657	26.2554	0.0246859	2.37267
ENSRNOG00000047611	Top1,LOC499179	538.91	765.984	0.0246935	1.42136
ENSRNOG00000008587	Tek	283.001	438.616	0.0247003	1.54988
ENSRNOG00000061638	#N/A	13.6334	28.8711	0.0247064	2.11767
ENSRNOG00000021437	#N/A	189.883	389.214	0.0247103	2.04975
ENSRNOG00000046643	Cyp3a9	937.661	710.012	0.0247186	0.757216
ENSRNOG00000004555	Sec14l3,Sec14l4	3222.92	3927.52	0.0247203	1.21862
ENSRNOG00000011763	Serp1	4017.88	4518.72	0.0247241	1.12465
ENSRNOG00000030213	Vps13c	583.567	859.757	0.0247254	1.47328
ENSRNOG00000018164	Spcs2	1707.67	2003.67	0.024731	1.17334
ENSRNOG00000001582	Bach1	296.66	500.911	0.0247407	1.6885
ENSRNOG00000020769	Crebrf	627.828	889.443	0.0247512	1.4167
ENSRNOG00000002970	Zswim7	24.7274	11.9913	0.0247535	0.484939
ENSRNOG00000021084	#N/A	2410.74	3195.01	0.0247535	1.32533
ENSRNOG00000001420	Fis1	1468.99	1126.88	0.0247536	0.767115
ENSRNOG00000018804	Fam65b	12.5812	32.7332	0.0247557	2.60176
ENSRNOG00000017495	Klhdc3	1309.38	1078.6	0.0247584	0.823746
ENSRNOG00000009291	Dnase1l3	262.857	429.84	0.0247603	1.63526
ENSRNOG00000054626	Rps8	4665.27	3879.77	0.0247683	0.831628
ENSRNOG00000054453	#N/A	39.9901	111.571	0.0247784	2.78996
ENSRNOG00000008965	#N/A	257.969	100.804	0.0247893	0.390759
ENSRNOG00000060979	Hspa13	725.845	951.82	0.0247993	1.31133
ENSRNOG00000012881	Fgl2	173.313	281.108	0.0248052	1.62197
ENSRNOG00000060723	#N/A	977.365	1282.12	0.0248156	1.31182
ENSRNOG00000020668	Cpsf7	702.901	515.118	0.0248191	0.732845
ENSRNOG00000002093	Tgfbr3	292.111	463.631	0.0248197	1.58717
ENSRNOG00000006980	Vcpip1	463.198	720.934	0.0248248	1.55643
ENSRNOG00000010915	Ermp1	449.754	639.761	0.0248304	1.42247
ENSRNOG00000002318	Limch1	19.9754	49.3463	0.0248321	2.47035
ENSRNOG00000018406	Wipf1	111.531	194.363	0.0248444	1.74268
ENSRNOG00000002914	Trmt1	461.117	301.561	0.0248518	0.65398
ENSRNOG00000007700	Inhbc	1859.17	1526.58	0.0248546	0.821105
ENSRNOG00000050348	LOC684270	1004.37	751.413	0.0248579	0.748146
ENSRNOG00000004403	Slc25a32	1089.32	1441.21	0.0248614	1.32303
ENSRNOG00000006227	Ifih1	412.794	621.344	0.0248659	1.50522
ENSRNOG00000027859	Tmem26	8.49168	25.8207	0.0248711	3.0407
ENSRNOG00000056837	Abr	43.5197	78.4375	0.0248776	1.80234
ENSRNOG00000008277	Bag1	966.443	749.007	0.0248829	0.775015
ENSRNOG00000051650	Ywhaq	790.208	1017.47	0.0248832	1.2876
ENSRNOG00000033065	Rad50	266.048	392.651	0.0248841	1.47587
ENSRNOG00000005758	Btbd11	108.687	185.591	0.0248906	1.70758
ENSRNOG00000028227	Pbrm1	348.441	612.017	0.0248967	1.75644
ENSRNOG00000019036	Ldhd	1087.23	1338.84	0.0249008	1.23142
ENSRNOG00000026716	Rpl9,LOC100360449,LOC100364457	3557.47	2940.03	0.024901	0.826437
ENSRNOG00000011517	Tnfrsf21	35.5432	63.2251	0.0249044	1.77882
ENSRNOG00000005418	Trap1	2076.94	2394.22	0.0249073	1.15276
ENSRNOG00000017781	Dnajc7	816.287	622.967	0.0249111	0.763171
ENSRNOG00000014597	Irs1	390.178	623.641	0.0249133	1.59835
ENSRNOG00000009997	Erap1	850.713	1108.28	0.0249188	1.30276
ENSRNOG00000024839	Tysnd1	1661.42	1355.33	0.0249279	0.815771
ENSRNOG00000050000	#N/A	31.5715	59.2419	0.0249301	1.87643
ENSRNOG00000011927	Sdc3	698.093	906.365	0.0249335	1.29834
ENSRNOG00000000824	Dse	196.468	306.652	0.0249453	1.56083
ENSRNOG00000013967	Blnk	10.1697	22.9134	0.0249685	2.2531
ENSRNOG00000007447	Pla2g4b	198.266	110.344	0.0249789	0.556546
ENSRNOG00000018285	Kcna2	90.4974	162.978	0.0249821	1.80092
ENSRNOG00000032364	Tbcel	118.554	225.506	0.0250005	1.90214
ENSRNOG00000003495	Prpf8	2128.25	2758.25	0.0250068	1.29602
ENSRNOG00000013269	Tnfsf10	200.964	321.548	0.0250068	1.60003
ENSRNOG00000013928	Dsp	2535.62	3187.57	0.0250073	1.25712
ENSRNOG00000012415	Mpc1	3689.95	3072.87	0.0250101	0.832766
ENSRNOG00000056487	Oxr1	1329.07	1729.98	0.0250106	1.30165
ENSRNOG00000022094	Lacc1	17.7493	41.5717	0.0250131	2.34216
ENSRNOG00000002122	Lrrc8c	85.5007	145.705	0.0250305	1.70414
ENSRNOG00000051023	Sap25	103.498	45.4873	0.0250314	0.439502
ENSRNOG00000058752	Popdc2	19.0201	41.4084	0.0250353	2.17709
ENSRNOG00000038047	Mt1a	2658.9	4186.87	0.0250404	1.57466
ENSRNOG00000018915	Tagap	8.77544	17.3938	0.0250432	1.9821
ENSRNOG00000012294	Heph	19.4519	46.5314	0.0250439	2.39213
ENSRNOG00000017874	Cd53	106.511	186.9	0.0250448	1.75476
ENSRNOG00000061414	Acot12	7153.96	8390.9	0.0250582	1.1729
ENSRNOG00000015888	Larp4b	659.316	1008.45	0.0250603	1.52954
ENSRNOG00000002185	Pgm2	100.564	167.682	0.0250639	1.66742
ENSRNOG00000004839	B4galnt1	1300.05	982.678	0.0250659	0.755879
ENSRNOG00000003954	Il2rg	21.9188	44.9073	0.0250745	2.0488
ENSRNOG00000020982	Fau,LOC687780,LOC100360647	5027.64	4218.99	0.0250854	0.839159
ENSRNOG00000011815	Sgk1	484.177	700.106	0.0250879	1.44597
ENSRNOG00000020000	#N/A	744.569	550.286	0.0250889	0.739067
ENSRNOG00000019164	Uba1	2213.54	2691.25	0.0250894	1.21581
ENSRNOG00000000064	Atp5i	2149.22	1662.87	0.0250961	0.773708
ENSRNOG00000016912	Btf3	2007.65	1604.41	0.0251003	0.79915
ENSRNOG00000007648	Rab11b	1278.56	1038.3	0.0251007	0.812089
ENSRNOG00000000168	Gatm	142.263	250.886	0.0251036	1.76354
ENSRNOG00000018680	Rpl17	2190.61	1751.38	0.025104	0.799497
ENSRNOG00000033195	A1cf	2841.48	4386.54	0.025109	1.54375
ENSRNOG00000042603	Ttc39b	237.348	417.229	0.0251123	1.75788
ENSRNOG00000010729	Usp8	1050.67	1357.42	0.0251263	1.29196
ENSRNOG00000012346	Epb41l2	164.277	286.234	0.0251315	1.74238
ENSRNOG00000002280	Sh3bgrl	430.505	684.845	0.025147	1.59079
ENSRNOG00000007975	Ncoa2	429.239	753.248	0.0251503	1.75485
ENSRNOG00000048449	Itgb3	219.666	361.398	0.0251519	1.64521
ENSRNOG00000017819	Cd14	943.437	1212.97	0.0251535	1.2857
ENSRNOG00000013886	Fyb	160.328	247.036	0.0251562	1.54082
ENSRNOG00000003136	Fcrla	9.18915	21.1275	0.0251563	2.29917
ENSRNOG00000019459	Oaz1	5081.36	4283.82	0.0251627	0.843046
ENSRNOG00000020193	Runx2	7.59295	17.3476	0.0251644	2.2847
ENSRNOG00000061895	Ly49si1,Klra17,LOC103690111	10.8922	23.8071	0.0251774	2.1857
ENSRNOG00000028390	Hhipl1	31.177	57.3381	0.0251777	1.83912
ENSRNOG00000015036	Ctgf	158.973	265.051	0.0252051	1.66727
ENSRNOG00000019977	Ptprf	4044.1	4753.06	0.0252091	1.17531
ENSRNOG00000022256	Cxcl10	48.5454	90.8731	0.025214	1.87192
ENSRNOG00000023453	Lrba	1171.93	1580.72	0.0252217	1.34882
ENSRNOG00000002276	Phf6,LOC103690175	8.93218	25.9361	0.0252225	2.90367
ENSRNOG00000013994	Enpp1	1646.74	2087.67	0.0252241	1.26776
ENSRNOG00000004806	Strn	218.443	395.516	0.0252292	1.81062
ENSRNOG00000017911	Tcaf1	11.8776	25.8653	0.0252312	2.17766
ENSRNOG00000014479	Cttnbp2nl	124.802	205.039	0.0252327	1.64292
ENSRNOG00000004861	Itga4	19.7691	58.0712	0.025233	2.93747
ENSRNOG00000003524	Lrrc59	876.937	1101.71	0.0252407	1.25632
ENSRNOG00000010731	Gpm6a	340.68	479.095	0.0252431	1.40629
ENSRNOG00000015059	Mcfd2	2854.31	2398.8	0.0252488	0.840414
ENSRNOG00000025209	Plxnd1	416.801	601.773	0.0252488	1.44379
ENSRNOG00000011070	Gnb4	31.4926	68.9289	0.02526	2.18873
ENSRNOG00000053550	Itga1	271.614	496.32	0.0252609	1.8273
ENSRNOG00000018304	Lars	737.081	956.782	0.0252611	1.29807
ENSRNOG00000010897	Nek6	148.331	240.005	0.0252644	1.61804
ENSRNOG00000025648	Dhrs7,LOC100364391	21335.6	24781.7	0.0252661	1.16152
ENSRNOG00000031421	Eif1a	628.829	863.442	0.0252731	1.3731
ENSRNOG00000011269	Sult1c3	2174.43	2797.31	0.0252732	1.28646
ENSRNOG00000010519	Cyp39a1	2565.23	3040.09	0.0252761	1.18511
ENSRNOG00000008713	Slc41a2	3367.6	3976.28	0.0252804	1.18075
ENSRNOG00000030644	ND1	59485.1	66026.6	0.0252849	1.10997
ENSRNOG00000018507	Gfpt1	636.965	851.872	0.0252855	1.33739
ENSRNOG00000004947	LOC102546572	227.542	452.44	0.0252899	1.98838
ENSRNOG00000006779	Crot	3366.12	4274.08	0.0253168	1.26973
ENSRNOG00000007088	Xpot	788.477	1057.32	0.0253185	1.34096
ENSRNOG00000045992	Tlr8	23.4067	48.6628	0.0253487	2.07901
ENSRNOG00000061883	Aqp9	3455.81	2996.6	0.0253806	0.867122
ENSRNOG00000009549	Fbxo3	1615.42	1984.05	0.0254135	1.22819
ENSRNOG00000001314	Fam20c	873.034	664.005	0.0254189	0.760571
ENSRNOG00000016587	Ninj1	2066.93	1684.63	0.0254229	0.815039
ENSRNOG00000024213	Golim4	813.823	1116.62	0.0254549	1.37207
ENSRNOG00000040215	Sult1c2	63.1015	127.157	0.0254827	2.01512
ENSRNOG00000010768	Kpna4	385.1	566.965	0.0255136	1.47225
ENSRNOG00000006118	Klf10	379.665	245.216	0.0255191	0.645875
ENSRNOG00000010524	Cryab	42.5822	74.4327	0.025522	1.74798
ENSRNOG00000004185	Mon2	917.592	1223.83	0.0255438	1.33374
ENSRNOG00000052583	#N/A	529.463	795.74	0.0255726	1.50292
ENSRNOG00000021221	Pced1a	433.682	298.274	0.0255742	0.68777
ENSRNOG00000027864	Ppia	4816.69	4283.33	0.0256031	0.889269
ENSRNOG00000017075	Slc35e2b	546.798	833.022	0.025635	1.52346
ENSRNOG00000012579	Tlcd1	78.2381	42.7487	0.0256527	0.546392
ENSRNOG00000017231	Adam9	580.707	825.84	0.0256666	1.42213
ENSRNOG00000004048	Lrrk2	22.7701	40.5678	0.0256809	1.78163
ENSRNOG00000036592	Zfp518a	89.4743	144.37	0.0256822	1.61353
ENSRNOG00000008332	Smo	28.2391	51.1446	0.0257217	1.81113
ENSRNOG00000013281	Mib1	318.664	554.411	0.0257472	1.7398
ENSRNOG00000039214	RGD1305455	432.301	296.816	0.0257601	0.686595
ENSRNOG00000014285	Ssh2	273.51	449.026	0.0257619	1.64171
ENSRNOG00000011857	Mtpn	1255.01	1767.94	0.0257667	1.40871
ENSRNOG00000030408	Dnajb12	1112.34	908.12	0.025767	0.816408
ENSRNOG00000003738	Ush2a	28.6744	68.2022	0.0257784	2.3785
ENSRNOG00000027032	Rhbdd3	322.008	205.695	0.0257829	0.638789
ENSRNOG00000002433	G3bp2	577.631	817.24	0.0257909	1.41481
ENSRNOG00000007081	Xdh	2564.15	3073.94	0.025792	1.19882
ENSRNOG00000004608	Pam16	522.263	361.612	0.0258032	0.692395
ENSRNOG00000012473	Cflar	586.642	791.634	0.0258126	1.34943
ENSRNOG00000023258	Nfkb1	426.539	574.698	0.0258145	1.34735
ENSRNOG00000024632	Atf6	840.398	1180.1	0.0258223	1.40422
ENSRNOG00000004526	Cox7a2l	1174.02	908.05	0.0258357	0.773454
ENSRNOG00000020173	Tie1	522.7	719.575	0.02584	1.37665
ENSRNOG00000009448	Papln	193.058	316.471	0.0258804	1.63926
ENSRNOG00000006380	Srsf6	1225.84	907.838	0.025929	0.740587
ENSRNOG00000046254	Adgre1	302.276	459.879	0.0259336	1.52139
ENSRNOG00000024907	Tnrc6b	834.609	1147.26	0.0259351	1.3746
ENSRNOG00000026833	Ube4a	2006.95	2387.34	0.0259369	1.18954
ENSRNOG00000017417	Gabarap	4016.17	3418.02	0.0259525	0.851063
ENSRNOG00000000957	Rpl21	3626.66	2990.98	0.0259563	0.824721
ENSRNOG00000060936	Ikbkg	158.75	281.595	0.0259656	1.77383
ENSRNOG00000003229	#N/A	926.808	1184.43	0.0259708	1.27796
ENSRNOG00000032574	Scrib	781.602	587.339	0.0259837	0.751455
ENSRNOG00000020115	Ilkap	469.299	318.455	0.0260152	0.678576
ENSRNOG00000003882	Cep350	309.402	527.822	0.0260192	1.70595
ENSRNOG00000001138	Taok3	486.108	716.951	0.0260325	1.47488
ENSRNOG00000024294	#N/A	47.7288	95.2503	0.0260493	1.99566
ENSRNOG00000059491	Fgd4	254.3	442.409	0.0260619	1.73971
ENSRNOG00000009325	Fuca1	1868.9	1550.2	0.0260635	0.829468
ENSRNOG00000002196	#N/A	158.007	258.797	0.0260652	1.63789
ENSRNOG00000011573	Csad	10186.8	11710.9	0.0260745	1.14962
ENSRNOG00000006338	Lrp6	952.764	1394.56	0.0261138	1.4637
ENSRNOG00000014555	Aox4,Aox3	2130.32	2789.03	0.0261226	1.30921
ENSRNOG00000020619	Eif3g	1165.19	919.211	0.0261239	0.788895
ENSRNOG00000002520	Litaf	648.683	870.51	0.0261244	1.34197
ENSRNOG00000004234	Mgat2	851.444	1068.54	0.0261285	1.25497
ENSRNOG00000013271	Ireb2	772.095	1118.09	0.0261477	1.44812
ENSRNOG00000013176	Far1	30.2455	55.228	0.0261496	1.82599
ENSRNOG00000000940	Flt1	265.088	423.964	0.0261537	1.59933
ENSRNOG00000011148	#N/A	1722.81	2035.84	0.0261576	1.1817
ENSRNOG00000007241	Fnbp4	722.297	527.605	0.0261734	0.730454
ENSRNOG00000026319	Akap9	859.8	1184.13	0.026178	1.37721
ENSRNOG00000016117	Myof	56.0216	103.399	0.0261796	1.8457
ENSRNOG00000015253	Hsf4	157.994	92.3103	0.0261852	0.584263
ENSRNOG00000003594	Tmem183a	1692.29	1435.62	0.0261996	0.84833
ENSRNOG00000033299	ATP8	102.421	186.958	0.026219	1.82539
ENSRNOG00000042702	Nipa1	31.3928	69.7767	0.0262207	2.2227
ENSRNOG00000029212	Vcan	10.8236	23.7038	0.0262223	2.19001
ENSRNOG00000050437	Bod1l1	285.419	428.859	0.0262402	1.50256
ENSRNOG00000030871	#N/A	813.082	1030.99	0.0262453	1.268
ENSRNOG00000010484	Zdhhc21	47.0419	112.532	0.0262548	2.39216
ENSRNOG00000004626	Slc34a2	188.99	327.523	0.0262619	1.73302
ENSRNOG00000032805	Cyp2f4	858.69	648.196	0.026271	0.754865
ENSRNOG00000003869	Sod3	453.029	604.044	0.026272	1.33334
ENSRNOG00000000142	Plxdc2	23.9137	50.0468	0.0262932	2.0928
ENSRNOG00000004581	Zdhhc9	824.805	653.244	0.0262986	0.791997
ENSRNOG00000045637	Rnf14	1251.81	1028.91	0.0263144	0.821941
ENSRNOG00000049641	Rab29	989.359	737.208	0.0263224	0.745137
ENSRNOG00000046316	Tomm6	1064.5	788.6	0.0263252	0.740814
ENSRNOG00000001345	Mapkapk5	396.406	276.117	0.0263256	0.696549
ENSRNOG00000003977	Dusp1	4865.91	3677.71	0.02633	0.755812
ENSRNOG00000002101	Paics	498.679	681.702	0.0263375	1.36702
ENSRNOG00000048291	Tbcc	268.971	175.529	0.0263389	0.652595
ENSRNOG00000020501	Tjp3	224.55	133.796	0.0263504	0.595841
ENSRNOG00000040120	Bhmt2	10123.4	9197.55	0.0263581	0.908548
ENSRNOG00000014635	Clta	2444.93	2121.47	0.0263691	0.867702
ENSRNOG00000051234	#N/A	43.7636	22.1957	0.0263746	0.507173
ENSRNOG00000003984	Apln	5.12393	12.7371	0.0263788	2.48581
ENSRNOG00000004328	Deptor	370.274	627.794	0.0263789	1.69548
ENSRNOG00000012062	Npc2	2372.54	1970.42	0.0263802	0.830511
ENSRNOG00000061695	Slc23a1	946.255	1185.28	0.0263864	1.2526
ENSRNOG00000053410	Adcy10	168.347	78.2502	0.0263887	0.464815
ENSRNOG00000014568	Ndufb10	1387.17	1103.34	0.0263923	0.795389
ENSRNOG00000049142	Hdgfrp2	636.156	436.534	0.0264046	0.686206
ENSRNOG00000009719	C2cd2l	841.667	641.2	0.0264049	0.761822
ENSRNOG00000017571	Ndufa2	1113.08	834.084	0.0264085	0.749349
ENSRNOG00000017564	Mib2	506.998	353.786	0.0264217	0.697805
ENSRNOG00000008994	Arpc4	1140.01	877.294	0.0264651	0.769551
ENSRNOG00000016763	Fgfr4	1290.85	1044.13	0.0264953	0.808872
ENSRNOG00000009957	#N/A	2426.74	3071.16	0.0264975	1.26555
ENSRNOG00000021403	Rhob	427.378	589.387	0.0265403	1.37908
ENSRNOG00000013331	Sdha	5798.97	6577.25	0.0265431	1.13421
ENSRNOG00000030232	Hacd3	1907.7	1593.41	0.0265463	0.835252
ENSRNOG00000018903	Pik3r1	1760.11	2273.55	0.0265471	1.29171
ENSRNOG00000013950	Aadac	814.047	1048.83	0.0265485	1.28841
ENSRNOG00000000512	Slc26a8	343.818	223.15	0.0265719	0.649034
ENSRNOG00000008050	Stac3	2424.72	2980.71	0.0265738	1.2293
ENSRNOG00000024186	Eef1b2	2126.7	1700.85	0.0265762	0.799761
ENSRNOG00000026504	Fam114a1	183.006	281.509	0.0265862	1.53825
ENSRNOG00000014076	Mbnl1	290.26	489.345	0.0265891	1.68588
ENSRNOG00000038933	Spcs3	2240.16	2625.9	0.0265896	1.1722
ENSRNOG00000008362	Zfp775	188.705	111.286	0.0266052	0.589733
ENSRNOG00000023334	Parp14	1164.7	1645.7	0.0266093	1.41298
ENSRNOG00000017406	#N/A	45.0235	93.621	0.0266308	2.07938
ENSRNOG00000020167	Reep5	533.629	705.906	0.0266331	1.32284
ENSRNOG00000010888	Ankrd33b	156.429	95.1927	0.0266401	0.608537
ENSRNOG00000059659	Zfand3	1678.15	1400.05	0.0266407	0.834281
ENSRNOG00000011071	Nt5e	1610.57	2037.57	0.0266573	1.26512
ENSRNOG00000011739	Dennd4a	718.448	994.599	0.0266786	1.38437
ENSRNOG00000024595	Cers6	212.046	359.025	0.0267163	1.69315
ENSRNOG00000056397	#N/A	40.9961	19.7924	0.0267269	0.482786
ENSRNOG00000006067	Aifm1	1933.16	2262.19	0.0267321	1.1702
ENSRNOG00000019369	Slx1b	496.491	348.558	0.0267343	0.702043
ENSRNOG00000003533	Clcn4	1608.42	1957.3	0.0267362	1.21691
ENSRNOG00000025174	Kat6a	325.117	509.514	0.0267391	1.56717
ENSRNOG00000012026	Psmc2	1465.45	1151.42	0.0267402	0.785713
ENSRNOG00000017817	Cox4i1	6827.26	5889.54	0.026758	0.862651
ENSRNOG00000059911	#N/A	430.446	288.511	0.026781	0.67026
ENSRNOG00000048509	Ubxn6	548.399	386.849	0.0267836	0.705415
ENSRNOG00000002946	Socs3	139.417	79.2244	0.0267866	0.568255
ENSRNOG00000056233	#N/A	81.0779	42.7776	0.026789	0.527611
ENSRNOG00000008336	Tnfrsf11b	34.1544	63.0284	0.02679	1.8454
ENSRNOG00000015519	Ces1d,LOC291863	9104.51	10948.8	0.0267931	1.20257
ENSRNOG00000012367	Pcdh7	25.7222	54.7781	0.0268148	2.12961
ENSRNOG00000024967	Uqcrb	1009.34	723.218	0.02682	0.716529
ENSRNOG00000015088	#N/A	13.7376	34.2228	0.026849	2.49118
ENSRNOG00000039560	Omd,LOC103690116	17.9522	36.0512	0.0268733	2.00817
ENSRNOG00000009595	Zbtb48	202.16	122.658	0.0268915	0.606736
ENSRNOG00000036742	Uqcrc2	1597.71	1993.16	0.0269031	1.24751
ENSRNOG00000019090	Cct3	1817.78	1530.22	0.0269189	0.841806
ENSRNOG00000005404	Rasgrp1	17.0472	44.8657	0.0269329	2.63185
ENSRNOG00000017983	Ubac1	303.705	205.994	0.0269456	0.67827
ENSRNOG00000009625	Dpysl2	106.269	186.694	0.0269601	1.75681
ENSRNOG00000014890	Mrpl43	943.22	746.124	0.0269657	0.79104
ENSRNOG00000061768	Slc43a3	703.582	904.648	0.0269694	1.28578
ENSRNOG00000017808	Klf15	2829.53	3309.97	0.0269696	1.1698
ENSRNOG00000008666	Etl4	457.317	610.699	0.0269701	1.3354
ENSRNOG00000022640	#N/A	11.4624	22.5987	0.0269794	1.97156
ENSRNOG00000038746	Bco2	748.777	934.901	0.0269834	1.24857
ENSRNOG00000024277	LOC100363332	18.0991	31.688	0.0269859	1.75081
ENSRNOG00000018816	Cox5a	2120.08	1734.56	0.0269932	0.818157
ENSRNOG00000010744	Nrp1	214.653	370.056	0.0269946	1.72397
ENSRNOG00000042503	Ndufv2	1865	1524.09	0.0269951	0.817205
ENSRNOG00000019403	Afap1l1	101.034	167.779	0.0269997	1.66062
ENSRNOG00000019873	LOC102551660	632.857	450.508	0.0270003	0.711864
ENSRNOG00000007237	Id2	381.025	527.698	0.0270115	1.38494
ENSRNOG00000023546	Hspb1	315.539	195.439	0.0270245	0.619384
ENSRNOG00000028768	Gbp4	23.717	44.6033	0.0270246	1.88065
ENSRNOG00000056462	Tmf1	734.363	1033.76	0.0270261	1.4077
ENSRNOG00000051490	Plcg1	1284.59	1075.02	0.0270304	0.836856
ENSRNOG00000014478	Fndc3a	702.943	1028.75	0.027031	1.46349
ENSRNOG00000020169	Gimap8	34.9715	61.5471	0.0270374	1.75992
ENSRNOG00000019220	Rhod	663.433	494.927	0.0270436	0.74601
ENSRNOG00000012428	Maf	362.155	543.024	0.0270447	1.49942
ENSRNOG00000018972	Rab18	1150.38	1413.49	0.0270448	1.22871
ENSRNOG00000010239	Cnbp	3748.78	3336.32	0.0270451	0.889975
ENSRNOG00000013925	Nox4	561.037	761.03	0.027046	1.35647
ENSRNOG00000019891	Sgta	1197.36	964.34	0.0270482	0.805389
ENSRNOG00000016239	Zadh2	1199.18	961.593	0.0270512	0.801875
ENSRNOG00000049828	Crlf2	179.575	108.853	0.0270689	0.606172
ENSRNOG00000056826	Arap2	126.372	201.986	0.0270706	1.59835
ENSRNOG00000009005	Slco2a1	6784.21	7530.61	0.0270749	1.11002
ENSRNOG00000005542	Apob	77562.5	94633.6	0.0270854	1.2201
ENSRNOG00000017962	Serpinb6	104.462	164.833	0.0270964	1.57792
ENSRNOG00000019180	Acsl4	3440.8	4168.17	0.0271057	1.21139
ENSRNOG00000002251	Sec31a	1261.93	1536.09	0.0271081	1.21726
ENSRNOG00000004006	Dnajb9	640.717	830.9	0.027133	1.29683
ENSRNOG00000030625	Tf	552801	585636	0.0271488	1.0594
ENSRNOG00000017944	Tbx10	40.9392	18.7026	0.0271573	0.45684
ENSRNOG00000012868	Uaca	117.152	175.95	0.0271653	1.5019
ENSRNOG00000011141	Serpina11	3375.15	2760.93	0.0271858	0.818016
ENSRNOG00000011504	Akap2	218.435	361.353	0.0271947	1.65428
ENSRNOG00000000386	Pbld1	4044.56	3403.5	0.0271968	0.841499
ENSRNOG00000013452	Rcn1	115.572	193.366	0.0272044	1.67312
ENSRNOG00000004196	Rps29	6647.99	5464.68	0.0272144	0.822005
ENSRNOG00000046366	Dmd,LOC103690839	311.395	444.704	0.0272173	1.4281
ENSRNOG00000061943	#N/A	16.045	7.14195	0.0272205	0.44512
ENSRNOG00000020383	Dapk3	784.33	576.395	0.027253	0.734888
ENSRNOG00000046257	Ctdspl	483.519	314.228	0.0272551	0.649877
ENSRNOG00000009642	Cct4	1952.48	1676.98	0.0272568	0.858895
ENSRNOG00000010330	Mark3	1123.09	908.978	0.0272592	0.809358
ENSRNOG00000000043	Idua	442.067	315.827	0.0272608	0.714432
ENSRNOG00000012121	Sdf2	1260.46	995.918	0.0272726	0.790123
ENSRNOG00000049057	Znrf2	1293.12	1601.38	0.0272867	1.23839
ENSRNOG00000014739	Wfdc2	1230.01	959.464	0.027304	0.780047
ENSRNOG00000016381	Ust	6.66197	16.0763	0.0273044	2.41315
ENSRNOG00000004332	Egfr	2161.06	2848.34	0.0273092	1.31803
ENSRNOG00000025443	Map1lc3a	488.48	337.477	0.0273326	0.690873
ENSRNOG00000008798	Pipox	4808.46	4292.81	0.0273581	0.892763
ENSRNOG00000000567	Unc5b	47.7006	85.6171	0.0273809	1.79488
ENSRNOG00000020488	Luc7l	357.091	242.207	0.02739	0.678277
ENSRNOG00000052357	#N/A	48.5906	83.6986	0.0274034	1.72253
ENSRNOG00000021051	Cyth2	532.955	382.439	0.0274046	0.717582
ENSRNOG00000021638	Eef1d	942.004	711.133	0.0274055	0.754916
ENSRNOG00000025695	Tns3	376.882	538.253	0.0274196	1.42817
ENSRNOG00000016952	Uqcr11	2639.71	2127.07	0.0274198	0.805796
ENSRNOG00000008017	Cdk5	272.329	179.464	0.0274307	0.658997
ENSRNOG00000006966	Nfia	1175.98	1499.32	0.0274317	1.27495
ENSRNOG00000050483	Pradc1	673.412	487.359	0.0274449	0.723716
ENSRNOG00000016334	Ptbp3	200.329	364.756	0.0274456	1.82078
ENSRNOG00000029028	Mknk2	4622.73	3975.99	0.0274487	0.860096
ENSRNOG00000006228	Pdia4	4283.34	4841.24	0.0274487	1.13025
ENSRNOG00000025023	Stat6	391.571	560.665	0.0274542	1.43184
ENSRNOG00000009556	Prokr1	5.67552	16.1229	0.0274592	2.84078
ENSRNOG00000021144	Cebpg	1609.74	1344.9	0.0274814	0.835479
ENSRNOG00000003206	Actr3	1266.04	1512.79	0.0274875	1.1949
ENSRNOG00000009683	Sdcbp	915.593	1117.52	0.0275014	1.22055
ENSRNOG00000011494	Rpl36a,LOC100910180	1837.15	1415.96	0.0275105	0.770736
ENSRNOG00000006939	Ndufa7	1110.61	874.221	0.0275133	0.787151
ENSRNOG00000006460	Amdhd2	305.881	205.104	0.0275339	0.670537
ENSRNOG00000027833	Fnip2	760.416	1159.46	0.027536	1.52477
ENSRNOG00000019184	Npr3	14.9349	34.486	0.02756	2.30908
ENSRNOG00000028113	Whamm	566.914	420.016	0.0276033	0.740882
ENSRNOG00000061782	Tspyl2	235.875	144.145	0.0276073	0.611107
ENSRNOG00000014109	Psmd13	1046.49	826.515	0.0276157	0.789795
ENSRNOG00000001908	Klhl6	15.9643	35.0726	0.0276185	2.19694
ENSRNOG00000008479	Slc8a1	28.9758	56.847	0.0276426	1.96188
ENSRNOG00000047386	Smg1	823.535	1174.71	0.0276567	1.42642
ENSRNOG00000012987	Ptk6	11.8151	30.9717	0.0276701	2.62137
ENSRNOG00000013507	Selt	1037.73	1351.57	0.0276959	1.30243
ENSRNOG00000051061	Prep	519.061	675.05	0.0276972	1.30052
ENSRNOG00000021824	Dnajb1	1251.48	1018.13	0.0277373	0.813542
ENSRNOG00000017372	Higd2a	727.861	543.811	0.0277384	0.747135
ENSRNOG00000000490	Rps10	1215.84	938.049	0.0277524	0.771525
ENSRNOG00000003686	Tbl1x	669.119	866.694	0.0277602	1.29528
ENSRNOG00000002045	Anxa3	457.66	646.388	0.0277661	1.41238
ENSRNOG00000028156	Pld1	156.645	250.722	0.0277662	1.60058
ENSRNOG00000000798	Gnl1	856.919	650.013	0.0277663	0.758546
ENSRNOG00000046002	LOC301124	3486.26	2878.38	0.0277701	0.825635
ENSRNOG00000002368	Iars2	781.36	1048.51	0.0277705	1.34191
ENSRNOG00000013634	Myd88	593.281	449.571	0.0277739	0.757771
ENSRNOG00000011625	Tnks	218.367	388.231	0.027779	1.77788
ENSRNOG00000012841	Alg11	877.686	706.398	0.0277946	0.804841
ENSRNOG00000001442	Por	13277.7	11191.3	0.0277961	0.842862
ENSRNOG00000015701	Rreb1	818.068	1060.1	0.0278216	1.29586
ENSRNOG00000002175	Clock	489.224	665.148	0.0278261	1.3596
ENSRNOG00000025454	Rrm2b	83.909	160.174	0.0278393	1.9089
ENSRNOG00000046705	#N/A	1875.79	1563.5	0.0278621	0.833519
ENSRNOG00000042714	RGD1559459	106.781	211.453	0.0278694	1.98024
ENSRNOG00000023007	Col6a6	41.493	79.6338	0.027884	1.91921
ENSRNOG00000008320	Lypla1	1733.47	2046.32	0.0278855	1.18048
ENSRNOG00000050430	Vav1	81.4708	133.831	0.0279012	1.64269
ENSRNOG00000039969	Dsc2	990.476	1278.74	0.027904	1.29104
ENSRNOG00000001454	Eif4h	2559.61	2220.46	0.0279057	0.867499
ENSRNOG00000016167	Spata2L	282.067	186.098	0.0279247	0.659764
ENSRNOG00000010183	Fam198b	53.6763	93.864	0.0279356	1.74871
ENSRNOG00000054950	#N/A	5.47061	14.0286	0.0279412	2.56436
ENSRNOG00000000781	Rnf39	456.228	326.878	0.0279649	0.71648
ENSRNOG00000009068	Phlda3	400.304	270.36	0.0279799	0.675386
ENSRNOG00000031097	Syce1l	69.1771	40.036	0.0279839	0.578746
ENSRNOG00000039494	Aass	2995.39	3646.78	0.0279874	1.21747
ENSRNOG00000033531	Cacna2d1	7.37215	17.6742	0.0279943	2.39743
ENSRNOG00000001163	Srsf9	486.82	359.314	0.0280059	0.738083
ENSRNOG00000038483	#N/A	55.5199	94.6928	0.0280099	1.70556
ENSRNOG00000058589	#N/A	7.47163	16.8204	0.0280258	2.25123
ENSRNOG00000042482	Tatdn2	555.139	423.779	0.0280409	0.763375
ENSRNOG00000001441	Tmem120a	644.167	480.631	0.0280466	0.746128
ENSRNOG00000001052	Slc25a30	461.481	201.829	0.0280966	0.43735
ENSRNOG00000005708	Mmp16	30.6728	63.9993	0.0281025	2.08652
ENSRNOG00000051671	Herc1	547.485	752.185	0.0281128	1.37389
ENSRNOG00000006557	Cyfip2	23.2183	46.8289	0.0281131	2.0169
ENSRNOG00000012999	Phb2	2825.78	2448.35	0.0281213	0.866433
ENSRNOG00000007315	Thoc2	301.439	452.482	0.0281434	1.50107
ENSRNOG00000015692	Taok1	276.276	451.559	0.028148	1.63445
ENSRNOG00000025570	Os9	5283.62	4621.57	0.0281604	0.874698
ENSRNOG00000020525	Col5a3	13.2357	5.68177	0.0281805	0.429278
ENSRNOG00000019132	Fv1	108.481	63.1637	0.028186	0.582257
ENSRNOG00000019490	Slc20a2	1507.55	1816.36	0.0281936	1.20484
ENSRNOG00000017466	Kif5b	348.689	522.468	0.0282167	1.49838
ENSRNOG00000000562	#N/A	76.0934	130.341	0.0282195	1.7129
ENSRNOG00000001351	Trafd1	723.844	531.156	0.0282441	0.733799
ENSRNOG00000012424	Adam23	164.515	294.302	0.0282542	1.7889
ENSRNOG00000053428	Ccpg1	967.733	1257.24	0.0282559	1.29916
ENSRNOG00000054157	Nadk2	3273.11	3901.13	0.0282736	1.19188
ENSRNOG00000005589	RGD1565002	662.77	824.523	0.0282759	1.24406
ENSRNOG00000052758	Fam49a	218.685	336.685	0.0282814	1.53959
ENSRNOG00000004687	Thbd	137.955	208.061	0.0283339	1.50818
ENSRNOG00000017249	Zfp366	19.6975	45.4304	0.0283343	2.30641
ENSRNOG00000018533	Iffo1	388.673	258.171	0.0283346	0.664238
ENSRNOG00000021334	Lag3	39.4488	20.1702	0.0283525	0.511302
ENSRNOG00000013977	Bzw1	1184.59	1509.25	0.0283756	1.27407
ENSRNOG00000019749	Ube2j2	573.339	409.253	0.02842	0.713807
ENSRNOG00000008749	Col5a1	419.229	584.334	0.0284737	1.39383
ENSRNOG00000045560	LOC499229	39.723	84.7747	0.0284819	2.13414
ENSRNOG00000007302	Fbn1	236.499	367.27	0.0284853	1.55295
ENSRNOG00000008195	Ywhaz	1931.32	2209.77	0.0285179	1.14418
ENSRNOG00000011068	Papss2	2613.96	3049	0.028525	1.16643
ENSRNOG00000037225	Tyms	54.9889	95.8552	0.0285506	1.74317
ENSRNOG00000030410	Zfp958	122.303	64.6859	0.0286184	0.528898
ENSRNOG00000006632	Rps6ka3	87.3021	159.148	0.0286332	1.82296
ENSRNOG00000017485	Cd72	10.3726	20.2652	0.0286361	1.95372
ENSRNOG00000014160	Tcp1	1572.2	1913.81	0.0286473	1.21729
ENSRNOG00000000422	Dxo	267.846	176.823	0.0286766	0.660169
ENSRNOG00000006545	Sept7	594.994	774.659	0.028679	1.30196
ENSRNOG00000029756	P2ry13	28.551	53.7791	0.0286802	1.88362
ENSRNOG00000008421	Klhl5	102.667	166.558	0.0287002	1.62231
ENSRNOG00000017431	RGD1304884	136.607	217.737	0.028729	1.59389
ENSRNOG00000018899	C5	10868.2	12657.2	0.0287317	1.16461
ENSRNOG00000061121	Wdfy3	798.25	1141.71	0.0287446	1.43027
ENSRNOG00000002750	#N/A	231.933	396.296	0.0287594	1.70866
ENSRNOG00000028384	Npepl1	1270.93	1022.6	0.0287641	0.804604
ENSRNOG00000017977	Smpd1	3432.74	3085.31	0.0288289	0.898789
ENSRNOG00000003583	Smyd2	229.873	157.844	0.02883	0.686657
ENSRNOG00000056714	Sla	45.3772	78.3088	0.0288368	1.72573
ENSRNOG00000019509	Fbxl15	91.9861	51.1635	0.0288482	0.556209
ENSRNOG00000005301	Eif2b4	587.839	419.862	0.0288549	0.714247
ENSRNOG00000012860	Tmem184c	51.145	86.6288	0.0288596	1.69379
ENSRNOG00000016419	Pdlim5	285.488	467.021	0.028903	1.63587
ENSRNOG00000038960	RGD1309362	4.28412	11.8725	0.0289046	2.77129
ENSRNOG00000004192	Arhgap30	100.152	154.144	0.0289048	1.53911
ENSRNOG00000009453	Mob3b	102.841	191.569	0.0289307	1.86277
ENSRNOG00000025730	Armcx3	129.531	195.904	0.0289544	1.51241
ENSRNOG00000032973	Il13ra2	8.43918	18.8115	0.0289698	2.22907
ENSRNOG00000004696	Arhgap5	335.382	537.589	0.0289728	1.60291
ENSRNOG00000009779	Krt8	4467.57	3864.23	0.0290018	0.864951
ENSRNOG00000004489	Adgre5	250.52	352.728	0.0290195	1.40798
ENSRNOG00000019356	Lrfn4	60.605	36.9168	0.0290528	0.609138
ENSRNOG00000033346	LOC100361636	29.2137	14.6353	0.0290777	0.500975
ENSRNOG00000056907	Nipbl	762.186	992.202	0.029079	1.30178
ENSRNOG00000021085	Sf1	1874.5	1562	0.0290927	0.833289
ENSRNOG00000013545	Polr2e	1256.29	979.765	0.0290981	0.779885
ENSRNOG00000002291	Brwd3	105.589	203.517	0.029139	1.92745
ENSRNOG00000001804	#N/A	559.024	844.451	0.0291547	1.51058
ENSRNOG00000015896	Rbpms2	711.586	544.992	0.0291552	0.765884
ENSRNOG00000007202	Sema3d	50.9641	110.776	0.0291557	2.1736
ENSRNOG00000043131	LOC100360095	28649.1	33530.8	0.0291877	1.1704
ENSRNOG00000053827	#N/A	49.8551	25.2205	0.0291975	0.505875
ENSRNOG00000004057	#N/A	19.4155	41.2482	0.0292257	2.1245
ENSRNOG00000059801	Lima1	778.913	1033.97	0.0292344	1.32745
ENSRNOG00000010217	Prrc2b	528.914	760.311	0.0292591	1.43749
ENSRNOG00000019466	Agpat2	819.487	641.516	0.0292677	0.782827
ENSRNOG00000020300	Lsp1	67.2402	107.019	0.0292739	1.59159
ENSRNOG00000019178	Taf10	828.147	631.578	0.0292771	0.762641
ENSRNOG00000004737	Cd48	138.43	227.056	0.0292883	1.64022
ENSRNOG00000050573	Tgfbr3l	22.6093	9.16153	0.0292904	0.405211
ENSRNOG00000019992	Cnbd2	538.227	751.625	0.029337	1.39648
ENSRNOG00000020527	Drap1	766.018	568.811	0.0293486	0.742556
ENSRNOG00000033940	Adgrl4	109.564	179.563	0.0293512	1.63889
ENSRNOG00000025030	Dffb	179.544	112.317	0.0293567	0.62557
ENSRNOG00000003679	Med13	390.846	617.858	0.0293669	1.58082
ENSRNOG00000001793	Heg1	227.218	370.759	0.029379	1.63173
ENSRNOG00000014750	Fam208a	288.888	466.559	0.0293948	1.61501
ENSRNOG00000042668	Msrb3	147.461	221.327	0.0294617	1.50091
ENSRNOG00000002347	Rgl1	173.137	279.331	0.0295032	1.61335
ENSRNOG00000046500	Irgq	107.699	183.04	0.0295052	1.69954
ENSRNOG00000002248	Fryl	337.82	514.392	0.0295203	1.52268
ENSRNOG00000034191	Fmo1	1911.77	2473.12	0.0295217	1.29363
ENSRNOG00000019372	Pc	12070.9	10595.6	0.0295231	0.877779
ENSRNOG00000005668	Ndufa8	1736.21	1374.78	0.0295259	0.791831
ENSRNOG00000060753	Esyt1	499.502	647.686	0.0295273	1.29666
ENSRNOG00000019728	Itgam,Itgad	52.9124	93.8841	0.029543	1.77433
ENSRNOG00000000493	Snrpc,LOC685273	686.773	527.596	0.0295446	0.768224
ENSRNOG00000018129	Ndufab1	1446.17	1156.35	0.0295494	0.799597
ENSRNOG00000014287	Stk11	1648.18	1360.83	0.0295571	0.825654
ENSRNOG00000024671	Dmxl1	229.003	392.376	0.0295669	1.71341
ENSRNOG00000010917	#N/A	112.898	165.01	0.0295803	1.46158
ENSRNOG00000021575	#N/A	2563.67	3057.96	0.0295871	1.1928
ENSRNOG00000019430	Coro1a	106.778	164.871	0.0296078	1.54405
ENSRNOG00000007457	Serping1	15049.1	13845.4	0.0296081	0.920017
ENSRNOG00000004344	Zdhhc3	314.019	418.056	0.0296085	1.33131
ENSRNOG00000046763	Adssl1	228.782	324.362	0.0296332	1.41778
ENSRNOG00000021031	Grn	1956.26	2235.61	0.0296348	1.1428
ENSRNOG00000016751	Slc25a28	427.295	297.13	0.0296399	0.695374
ENSRNOG00000027811	Lilrb4	19.0663	35.2702	0.0296448	1.84987
ENSRNOG00000026905	Ppm1g	946.256	738.246	0.0296607	0.780176
ENSRNOG00000005513	Srsf5	2154.69	1772.71	0.0296895	0.822723
ENSRNOG00000027152	N4bp2	380.015	595.725	0.0297012	1.56763
ENSRNOG00000010780	Dlc1	423.109	613.231	0.0297494	1.44935
ENSRNOG00000047457	#N/A	192.637	290.454	0.0297688	1.50778
ENSRNOG00000002680	Lamc1	417.301	604.669	0.0297765	1.449
ENSRNOG00000002934	Atp1b1	803.366	1107.68	0.0297782	1.37879
ENSRNOG00000022710	Prrg4	116.154	214.648	0.0297931	1.84796
ENSRNOG00000002969	Itpkb	82.9416	154.329	0.0297981	1.8607
ENSRNOG00000018009	Rab8b	337.213	467.153	0.0298009	1.38534
ENSRNOG00000017901	Acy3	1535.78	1217.38	0.0298103	0.792678
ENSRNOG00000011661	Hnrnph2	655.306	828.883	0.0298152	1.26488
ENSRNOG00000016443	Vps13d	1253.62	1600.31	0.029867	1.27655
ENSRNOG00000007706	Prkaa2	714.634	1106.64	0.0298682	1.54855
ENSRNOG00000010960	Ankh	1458.96	1823.01	0.0298712	1.24953
ENSRNOG00000039255	Gpr31	15.0848	30.241	0.029879	2.00473
ENSRNOG00000012864	Ern1	713.176	924.822	0.0299059	1.29677
ENSRNOG00000020941	Psenen	2021.63	1646.97	0.0299103	0.814673
ENSRNOG00000015655	Ptgfrn	521.326	684.911	0.0299153	1.31379
ENSRNOG00000012929	Wsb1	597.43	407.662	0.0299171	0.682359
ENSRNOG00000019799	Pcdhgc3,Pcdhga12	123.796	202.035	0.0299186	1.632
ENSRNOG00000029986	Insr	1239.15	1677.98	0.0299237	1.35414
ENSRNOG00000025332	Cd109	11.8001	27.2271	0.0299386	2.30736
ENSRNOG00000004426	Rps27a	3105.62	2493.11	0.0299387	0.802773
ENSRNOG00000013178	Cmip	413.586	598.451	0.0299555	1.44698
ENSRNOG00000002273	Naaa	26.2692	46.4371	0.0299729	1.76774
ENSRNOG00000029614	Robo1	37.5555	80.9551	0.0299868	2.15561
ENSRNOG00000000082	Hltf	113.777	176.931	0.0299931	1.55507
ENSRNOG00000045926	Lrrc45	454.167	301.878	0.0300027	0.664686
ENSRNOG00000017120	Abhd2	4279.59	5685.38	0.0300146	1.32849
ENSRNOG00000010438	Cpt1b	34.6268	15.8953	0.0300149	0.459047
ENSRNOG00000008031	Cacna2d4	78.9594	139.906	0.0300292	1.77187
ENSRNOG00000027808	Lilra5	121.733	192.045	0.0300372	1.57759
ENSRNOG00000001573	Usp25	231.916	369.82	0.0300398	1.59463
ENSRNOG00000005271	Rapgef5	238.899	358.715	0.0300398	1.50153
ENSRNOG00000019048	Sod2	2257.35	2559.66	0.0300593	1.13392
ENSRNOG00000032426	Slc10a5	81.0583	165.841	0.0300609	2.04595
ENSRNOG00000047005	Kcnk5	337.876	226.376	0.0300674	0.669998
ENSRNOG00000005177	Tp53i3	470.932	610.31	0.0300827	1.29596
ENSRNOG00000046493	Pnpo	1256.53	1041.49	0.0300839	0.828864
ENSRNOG00000004186	Snx13	431.473	621.686	0.0300939	1.44085
ENSRNOG00000028548	Ccl9	8107.9	8773.73	0.0300989	1.08212
ENSRNOG00000008416	Gimap5	38.3536	63.3441	0.0301021	1.65158
ENSRNOG00000018434	Stab1	517.319	706.164	0.0301022	1.36505
ENSRNOG00000023467	Fam168b	612.211	800.399	0.0301078	1.30739
ENSRNOG00000018176	Rab6a	957.82	1187.01	0.0301095	1.23928
ENSRNOG00000055962	Bgn	2061.51	2362.27	0.0301196	1.14589
ENSRNOG00000026962	Osbpl8	236.77	399.307	0.0301198	1.68648
ENSRNOG00000056786	Piezo1	129.146	192.028	0.0301207	1.4869
ENSRNOG00000054489	#N/A	1256.7	986.077	0.0301359	0.784656
ENSRNOG00000015762	Abtb1	721.982	546.457	0.0301417	0.756885
ENSRNOG00000017707	Abi2	23.2227	49.5251	0.0301419	2.13261
ENSRNOG00000059097	#N/A	22.9392	51.9365	0.0301427	2.26409
ENSRNOG00000017441	Tpm3	1077.24	1274.74	0.0301554	1.18334
ENSRNOG00000012663	Mfsd6	1082.45	1349	0.0301626	1.24625
ENSRNOG00000010084	Ythdf3	770.3	1011.98	0.0301692	1.31374
ENSRNOG00000012422	Tnik	13.9642	34.0888	0.0301732	2.44116
ENSRNOG00000024952	Atp8b1	384.599	531.825	0.0301798	1.3828
ENSRNOG00000021681	Eea1	216.875	356.047	0.03018	1.64171
ENSRNOG00000046727	Abcc2	8640.22	10839.4	0.0301801	1.25453
ENSRNOG00000007350	Rac2	160.274	237.237	0.0301868	1.4802
ENSRNOG00000054011	Tbc1d8b	235.705	345.714	0.0301953	1.46672
ENSRNOG00000004111	Soat1	38.1699	79.6699	0.030198	2.08725
ENSRNOG00000000414	Cep85l	115.058	216.263	0.0302014	1.8796
ENSRNOG00000037207	#N/A	269.728	432.942	0.0302206	1.60511
ENSRNOG00000054620	#N/A	7.3404	15.3098	0.0302206	2.08568
ENSRNOG00000039048	Cd200r1	74.4137	119.997	0.0302212	1.61257
ENSRNOG00000048152	Myo1b	1276.06	1649.14	0.0302229	1.29237
ENSRNOG00000036964	Ralgapa2	191.26	326.073	0.030224	1.70487
ENSRNOG00000036762	Itpripl2	34.9752	75.4734	0.030232	2.15791
ENSRNOG00000013409	Gclm	2469.47	3031.53	0.0302332	1.2276
ENSRNOG00000037409	Scimp	29.1417	53.7878	0.0302452	1.84573
ENSRNOG00000012386	Zbtb38	198.628	329.701	0.0302524	1.65989
ENSRNOG00000017552	Mrpl34	481.609	342.49	0.030253	0.711136
ENSRNOG00000015582	Me2	80.6134	128.908	0.0302535	1.59909
ENSRNOG00000010624	Ap3b1	602.583	797.135	0.0302547	1.32286
ENSRNOG00000016984	Atg13	656.54	842.56	0.0302606	1.28333
ENSRNOG00000007027	Hgf	376.46	518.515	0.0302665	1.37734
ENSRNOG00000054930	#N/A	280.107	407.899	0.0302674	1.45622
ENSRNOG00000010011	Osbpl3	294.369	420.262	0.0302765	1.42767
ENSRNOG00000012764	Agap3	486.771	351.989	0.030287	0.72311
ENSRNOG00000048222	Nlrc5	151.804	230.704	0.0302886	1.51975
ENSRNOG00000015406	Pgm5	44.8056	82.9202	0.0303002	1.85067
ENSRNOG00000018282	Gda	374.323	595.248	0.0303012	1.5902
ENSRNOG00000061176	Nudt3	1153.21	941.791	0.0303156	0.81667
ENSRNOG00000012470	Zc3h12c	37.6682	85.0452	0.0303298	2.25775
ENSRNOG00000030314	Golgb1	1055.61	1283.08	0.0303327	1.21549
ENSRNOG00000053306	Wash1	384.179	258.821	0.0303354	0.6737
ENSRNOG00000003550	Acbd6	306.875	213.77	0.0303361	0.696601
ENSRNOG00000028930	Dab2	110.457	196.161	0.030341	1.77591
ENSRNOG00000032293	Polg	2079.82	2432.12	0.0303435	1.16939
ENSRNOG00000032070	Dync2h1	48.142	83.7997	0.0303441	1.74068
ENSRNOG00000011544	Zfp219	268.775	178.648	0.0303455	0.664677
ENSRNOG00000010805	Fabp4	20.7228	40.953	0.0303469	1.97623
ENSRNOG00000009470	Flnb	963.543	1306.74	0.0303508	1.35619
ENSRNOG00000011311	Papss1	60.0041	91.6901	0.0303696	1.52806
ENSRNOG00000000961	Glt1d1	338.639	492.189	0.0303744	1.45343
ENSRNOG00000037483	Ep400	782.494	988.278	0.0303903	1.26299
ENSRNOG00000061893	Leng1	201.434	131.266	0.0303934	0.651658
ENSRNOG00000009705	Lck	28.682	51.9803	0.030409	1.81229
ENSRNOG00000016181	Tbx20	14.7604	31.5946	0.0304342	2.14051
ENSRNOG00000016242	Fzd1	661.852	841.437	0.0304435	1.27134
ENSRNOG00000029910	Golga4	1676.1	1961.01	0.0304605	1.16998
ENSRNOG00000004027	Aldh9a1	11464.5	13003	0.0304785	1.1342
ENSRNOG00000015133	Kmt2a	248.115	404.479	0.0305031	1.63021
ENSRNOG00000032788	Dysf	150.198	222.397	0.0305059	1.48069
ENSRNOG00000062027	#N/A	518.995	368.85	0.0305155	0.7107
ENSRNOG00000056216	Casp7	352.281	464.798	0.0305172	1.3194
ENSRNOG00000026840	Thap3	266.049	171.056	0.0305243	0.642948
ENSRNOG00000020905	Hdac5	765.86	581.574	0.0305271	0.759374
ENSRNOG00000017642	Acbd5	753.802	1042.66	0.0305433	1.3832
ENSRNOG00000053240	Soga1	35.1345	67.157	0.0305437	1.91143
ENSRNOG00000020602	LOC100911483	1913.02	1579.15	0.0305604	0.825476
ENSRNOG00000021062	Fxyd5	33.5389	55.2708	0.0305633	1.64796
ENSRNOG00000017352	Ctdnep1	480.628	341.68	0.030579	0.710904
ENSRNOG00000014117	Hmox1	437.351	576.81	0.030582	1.31887
ENSRNOG00000021209	Polr3gl	393.636	278.031	0.0305874	0.706314
ENSRNOG00000007048	Rap1b	539.912	720.752	0.0306163	1.33494
ENSRNOG00000008409	Myo1f	80.4002	123.606	0.0306163	1.53739
ENSRNOG00000004505	Nfic	579.714	802.161	0.0306484	1.38372
ENSRNOG00000029662	Wdfy4	110.921	168.226	0.0306587	1.51662
ENSRNOG00000015320	Atp5g2	3787.93	3257.22	0.0306668	0.859895
ENSRNOG00000021499	#N/A	7.81935	23.1188	0.0306717	2.95662
ENSRNOG00000018518	#N/A	272.209	188.856	0.0306771	0.693791
ENSRNOG00000020947	Egln2	1655.73	1351.29	0.0307126	0.816127
ENSRNOG00000001003	Trappc5	530.873	391.432	0.0307154	0.737337
ENSRNOG00000011352	Furin	7578.37	7011.86	0.0307367	0.925246
ENSRNOG00000008855	Gjb2	712.363	539.329	0.0307491	0.757098
ENSRNOG00000019706	Phox2a	23.1654	10.7624	0.0307548	0.464591
ENSRNOG00000014504	Il1r1	1245.59	1550.96	0.0307768	1.24516
ENSRNOG00000000622	Hint1	2307.78	1929.5	0.0308111	0.836082
ENSRNOG00000001227	Adarb1	181.874	260.821	0.030828	1.43408
ENSRNOG00000000190	#N/A	101.967	190.648	0.0308384	1.86969
ENSRNOG00000057367	Glud1	17834.1	16290.9	0.0308579	0.913467
ENSRNOG00000030418	Tmem47	768.548	981.799	0.0308651	1.27747
ENSRNOG00000003003	Tbc1d19	18.8133	34.8729	0.0309247	1.85363
ENSRNOG00000020450	Slc26a6	153.945	90.3699	0.0309735	0.587028
ENSRNOG00000003195	Caskin1	26.165	14.1694	0.0309922	0.541538
ENSRNOG00000028323	Dhrsx	561.092	385.42	0.0310119	0.686909
ENSRNOG00000004709	Foxn3	416.193	599.712	0.0310223	1.44095
ENSRNOG00000026848	Tex36	63.9706	30.0077	0.0310306	0.469086
ENSRNOG00000015018	Pdia3	8281.52	9073.33	0.0310393	1.09561
ENSRNOG00000036672	Sectm1a	163.113	240.367	0.0310425	1.47362
ENSRNOG00000023760	Plekhm3	23.4164	47.2213	0.0310448	2.01659
ENSRNOG00000008331	RGD1309995	734.33	1024.09	0.0310452	1.39459
ENSRNOG00000003855	Dnaja3	2466.99	2115.62	0.0310807	0.85757
ENSRNOG00000015440	RGD1564788	120.886	210.351	0.0311119	1.74009
ENSRNOG00000001767	RGD1562339	15.2382	31.7492	0.0311387	2.08353
ENSRNOG00000009460	Pdzd8	457.832	625.84	0.0311481	1.36697
ENSRNOG00000028841	Mt1m	37.0225	89.5724	0.0311688	2.4194
ENSRNOG00000023753	Mllt4	523.754	728.148	0.0311699	1.39025
ENSRNOG00000020299	Klc2	314.422	216.978	0.0311705	0.690085
ENSRNOG00000023428	Pik3r5	26.0583	46.0554	0.031176	1.7674
ENSRNOG00000020132	Ttll10	17.7127	35.4507	0.0311922	2.00143
ENSRNOG00000009822	Tlr2	45.9142	81.5408	0.0311951	1.77594
ENSRNOG00000020233	Rabac1	2193.35	1846.57	0.031211	0.841893
ENSRNOG00000013211	Chchd3	1045.25	860.777	0.0312158	0.823512
ENSRNOG00000005533	LOC686013	93.7223	54.4262	0.0312323	0.580717
ENSRNOG00000055142	#N/A	149.287	83.8499	0.0312396	0.56167
ENSRNOG00000033059	Galnt6	10.6285	18.7306	0.0312685	1.76229
ENSRNOG00000001391	Sdsl	444.673	313.825	0.0312847	0.705743
ENSRNOG00000027049	LOC689271,Atp5j2	3631.94	3025.94	0.0313031	0.833146
ENSRNOG00000008415	Nab2	101.457	55.0095	0.0313614	0.542197
ENSRNOG00000018373	Tln2	143.286	252.165	0.0313633	1.75987
ENSRNOG00000003872	Slc40a1	323.727	481.432	0.0313719	1.48716
ENSRNOG00000061367	Atp7a	48.0904	99.5358	0.0313909	2.06977
ENSRNOG00000020578	Ceacam1	1798.7	2139.77	0.0314215	1.18962
ENSRNOG00000021581	Rapgef2	343.35	486.77	0.0314355	1.41771
ENSRNOG00000011949	Ndufb5	1005.62	758.852	0.0314446	0.754607
ENSRNOG00000007901	Tmed10	2091.16	2390.99	0.0314631	1.14338
ENSRNOG00000015713	Parva	771.469	932.858	0.0314891	1.2092
ENSRNOG00000019014	Ndst1	842.564	1192.72	0.0315086	1.41558
ENSRNOG00000003740	Gpa33	26.8383	52.4652	0.0315645	1.95486
ENSRNOG00000011134	Lama2	104.992	167.701	0.0315828	1.59727
ENSRNOG00000019212	Tpp1	1788.74	2157.02	0.0316113	1.20589
ENSRNOG00000037765	Lims1	69.9895	134.187	0.0316335	1.91725
ENSRNOG00000000041	Slc26a1	3960.71	4377.89	0.0316555	1.10533
ENSRNOG00000060614	Pxdn	94.7831	169.897	0.03167	1.79248
ENSRNOG00000050343	#N/A	85.9744	153.276	0.0316943	1.7828
ENSRNOG00000019179	Ggta1	71.0217	118.287	0.0317149	1.6655
ENSRNOG00000002940	Ankrd17	1015.89	1289.95	0.0317166	1.26978
ENSRNOG00000004621	Rtn4	317.576	446.409	0.0317261	1.40568
ENSRNOG00000017243	Bnip3	1104.81	896.188	0.0317417	0.811166
ENSRNOG00000001611	Rpl24	4143.19	3504.04	0.0317436	0.845734
ENSRNOG00000008246	Emilin1	750.054	925.787	0.0317524	1.23429
ENSRNOG00000005698	Ndufa5	1462.68	1149.31	0.031788	0.785757
ENSRNOG00000059456	Adrbk2	10.936	24.8986	0.0317985	2.27675
ENSRNOG00000038183	Heatr4	32.1925	16.4247	0.0318052	0.510202
ENSRNOG00000005292	Trip11	658.071	898.231	0.0318119	1.36494
ENSRNOG00000029971	ND5	23457.1	25444.2	0.0318142	1.08471
ENSRNOG00000005214	Plek	76.5293	130.385	0.0318159	1.70373
ENSRNOG00000005802	Usp24	1652.27	2028.8	0.0318176	1.22789
ENSRNOG00000018268	Hhip	60.5735	122.183	0.031821	2.0171
ENSRNOG00000013480	Ing2	307.563	216.606	0.0318294	0.704266
ENSRNOG00000008461	#N/A	2241.39	1832.38	0.0318339	0.817516
ENSRNOG00000007046	Cfap70	32.8698	52.8262	0.031848	1.60714
ENSRNOG00000002618	Ivns1abp	3770.5	4194.94	0.031856	1.11257
ENSRNOG00000010838	Araf	1440.64	1207.56	0.0318618	0.838209
ENSRNOG00000017513	Fam73b	394.408	278.541	0.0318709	0.706224
ENSRNOG00000021725	Unc119b,Mlec	1461.8	1708.72	0.0318715	1.16892
ENSRNOG00000006418	Samhd1	74.4888	118.285	0.0318943	1.58796
ENSRNOG00000049991	Mcpt8,Mcpt8l3,LOC691603,LOC100912724	8.75858	16.2146	0.0319009	1.85128
ENSRNOG00000015528	Pja2	737.303	928.358	0.0319121	1.25913
ENSRNOG00000023143	Nlrp1a	51.4388	89.8792	0.0319139	1.7473
ENSRNOG00000018233	Gas6	1585.9	1910.35	0.0319153	1.20458
ENSRNOG00000019075	Stat5b	455.082	596.819	0.0319169	1.31145
ENSRNOG00000020716	Axl	656.943	814.938	0.031929	1.2405
ENSRNOG00000017976	Slco2b1	3668.01	4096.77	0.031932	1.11689
[truncated: 10,130 more rows]

## Sheet: miRNA EXPRESSION
miRBase	Normal_normalized_expression	NAFLD_normalized_expression	FDR	Fold_Change
rno-let-7a-1	261198	371423	0.000620052	1.422
rno-let-7a-1-3p	1134.6	1076.83	0.776684	0.94908
rno-let-7a-5p	261141	369120	0	1.41349
rno-let-7b	59483.6	80185.1	0.0100303	1.34802
rno-let-7b-3p	214.474	178.587	0.233425	0.832674
rno-let-7b-5p	59519.6	79768.5	0.00425709	1.34021
rno-let-7c-1	148722	217799	0.00038461	1.46447
rno-let-7c-2	151189	220446	0.000617577	1.45809
rno-let-7c-2-3p	1131.16	1075.55	0.789065	0.950836
rno-let-7c-5p	299975	435697	0.0016595	1.45245
rno-let-7d-3p	857.239	794.346	0.581695	0.926634
rno-let-7f-1-3p	93.1635	101.305	0.558806	1.08738
rno-let-7f-2	249177	356258	0.000649209	1.42974
rno-let-7f-2-3p	174.293	173.727	0.999384	0.996751
rno-let-7f-5p	250019	354879	5.55112e-15	1.41941
rno-let-7g	248489	344905	2.82507e-12	1.38801
rno-let-7g-5p	249513	343726	0.00213642	1.37759
rno-let-7i	103311	135522	0.00437283	1.31178
rno-let-7i-3p	67.2233	54.0895	0.163178	0.804624
rno-let-7i-5p	103685	134983	0.00405372	1.30186
rno-mir-100	79984.2	100188	0.0107319	1.25259
rno-miR-100-5p	80341.4	99841.1	0.0124243	1.24271
rno-mir-101a	229480	143091	0	0.623543
rno-miR-101a-3p	230710	142535	0.00100361	0.61781
rno-mir-101b	239427	150439	4.44089e-16	0.62833
rno-miR-101b-3p	240722	149863	0.00155168	0.622554
rno-mir-103-1	10659.8	10919.8	0.87706	1.02439
rno-mir-103-2	10686.9	10943.9	0.880223	1.02405
rno-miR-103-3p	21422.9	21768.5	0.869271	1.01614
rno-mir-106b	1012.56	809.114	0.11964	0.79908
rno-miR-106b-3p	365.939	375.761	0.930326	1.02684
rno-miR-106b-5p	648.212	428.256	0.0519725	0.660673
rno-mir-107	9899.73	10093.1	0.928896	1.01953
rno-miR-107-3p	9924.78	10043.6	0.955777	1.01197
rno-mir-10a	65614	69660.4	0.184487	1.06167
rno-miR-10a-3p	143.981	194.759	0.0599072	1.35267
rno-miR-10a-5p	65811	69212.6	0.170697	1.05169
rno-mir-10b	63998.8	67827.5	0.198102	1.05982
rno-miR-10b-5p	64329.6	67580.8	0.181212	1.05054
rno-miR-122-3p	6929.03	7291.69	0.633832	1.05234
rno-mir-1247	67.4334	102.476	0.209544	1.51967
rno-miR-1247-5p	58.4116	87.9967	0.249436	1.50649
rno-miR-1249	58.4221	46.2444	0.138478	0.791556
rno-mir-125a	4717.06	5328.82	0.275209	1.12969
rno-miR-125a-5p	4715.36	5292.3	0.247427	1.12235
rno-mir-125b-1	15056.5	16662.7	0.229399	1.10668
rno-miR-125b-2-3p	578.111	646.125	0.365251	1.11765
rno-miR-125b-5p	15087.2	16585.3	0.176728	1.0993
rno-miR-126a-3p	113312	140066	0.0124327	1.23611
rno-mir-127	255.868	169.372	0.061762	0.661949
rno-miR-127-3p	248.122	166.423	0.0791922	0.670731
rno-mir-128-1	724.563	942.694	0.106874	1.30105
rno-mir-128-2	679.952	874.576	0.115252	1.28623
rno-miR-128-3p	1396.29	1806.27	0.0957037	1.29362
rno-mir-130b	68.1662	59.5422	0.322053	0.873486
rno-miR-130b-3p	63.1442	51.1497	0.155574	0.810046
rno-mir-133b	23.5048	15.3667	0.191239	0.653771
rno-miR-133b-3p	21.6466	14.8696	0.28826	0.686925
rno-miR-138-5p	39.7495	33.8743	0.415276	0.852195
rno-mir-139	2239.02	2328.29	0.807039	1.03987
rno-miR-139-3p	119.503	86.5673	0.102593	0.724396
rno-miR-139-5p	2129.64	2233.52	0.725227	1.04878
rno-mir-140	18151.1	16581.6	0.227282	0.91353
rno-miR-140-3p	17041.4	15277.2	0.117997	0.896479
rno-miR-140-5p	1183.28	1231.32	0.892987	1.0406
rno-mir-141	3519.03	5777.23	0.0201708	1.64171
rno-miR-141-3p	3531.26	5751.26	0.0191728	1.62867
rno-mir-142	2195.73	2522.59	0.231285	1.14886
rno-miR-142-3p	797.564	751.032	0.794823	0.941658
rno-miR-142-5p	1394.23	1755.01	0.0807164	1.25876
rno-mir-143	243992	209155	0.0219525	0.857221
rno-miR-143-3p	244781	207854	0.0305394	0.849139
rno-miR-143-5p	586.834	576.561	0.968106	0.982494
rno-mir-144	487.972	260.532	0.0222479	0.533907
rno-miR-144-3p	345.275	134.996	0.0224084	0.390981
rno-miR-144-5p	132.137	122.609	0.765405	0.927894
rno-mir-145	10664.7	11042.4	0.84726	1.03542
rno-miR-145-3p	1177.18	1549.82	0.0896835	1.31655
rno-miR-145-5p	9539.82	9458.25	0.984716	0.99145
rno-mir-146a	4709.01	7057.52	0.0316976	1.49873
rno-miR-146a-3p	43.4611	42.1388	0.94022	0.969575
rno-miR-146a-5p	4686.7	6985.48	0.0250828	1.49049
rno-mir-146b	3428.91	5541.39	0.0145334	1.61608
rno-miR-146b-5p	3439.88	5513.4	0.0109939	1.60279
rno-miR-147	27.9381	38.5031	0.0915212	1.37816
rno-mir-148a	536435	772932	0.00386965	1.44087
rno-miR-148a-3p	532180	763788	0.00242934	1.43521
rno-miR-148a-5p	6918.33	6905.93	1	0.998209
rno-mir-148b	376670	548664	0.00461081	1.45662
rno-miR-148b-3p	378428	546838	0.00265321	1.44503
rno-miR-148b-5p	77.3567	89.7743	0.297247	1.16052
rno-mir-150	967.128	1040.69	0.640208	1.07606
rno-miR-150-5p	952.883	1005	0.780718	1.05469
rno-mir-152	15073.3	16979.6	0.140097	1.12646
rno-miR-152-3p	15091.2	16862.6	0.108935	1.11737
rno-miR-152-5p	45.7837	41.6444	0.651786	0.90959
rno-mir-155	112.075	218.974	0.0139602	1.95381
rno-miR-155-5p	110.433	216.439	0.011343	1.95992
rno-mir-15b	436.745	398.715	0.500864	0.912924
rno-miR-15b-3p	56.6852	58.0423	0.950287	1.02394
rno-miR-15b-5p	377.743	336.063	0.391121	0.889659
rno-mir-16	7501.06	6630.42	0.240532	0.883931
rno-miR-16-5p	7507.86	6583.21	0.170063	0.876842
rno-mir-17-1	1682.83	1524.89	0.464202	0.906148
rno-mir-17-2	1683.88	1539.48	0.511798	0.914242
rno-miR-17-5p	3339.26	3019.42	0.392459	0.904219
rno-mir-181a-2	3085.88	3808.35	0.0862144	1.23412
rno-miR-181a-5p	6139.7	7539.04	0.0593136	1.22792
rno-mir-181b-1	726.311	906.303	0.111083	1.24782
rno-mir-181b-2	725.81	908.432	0.110024	1.25161
rno-miR-181b-5p	1444.25	1797.31	0.0978397	1.24446
rno-mir-181c	301.58	204.753	0.0689768	0.678933
rno-miR-181c-3p	117.608	148.198	0.11368	1.26009
rno-mir-181d	479.729	595.296	0.137075	1.2409
rno-miR-181d-5p	479.415	592.623	0.131433	1.23614
rno-mir-182	1953.22	939.815	0.017026	0.481163
rno-miR-182	1960.93	934.677	0.0222986	0.476649
rno-mir-1839	524.656	625.561	0.148429	1.19233
rno-miR-1839-5p	507.228	609.379	0.125484	1.20139
rno-mir-184	19.5647	58.2262	0.026163	2.97609
rno-miR-184	17.908	57.3602	0.0301182	3.20306
rno-mir-1843a	1418.17	1525.02	0.571133	1.07535
rno-miR-1843a-3p	80.0013	78.4862	0.967093	0.981063
rno-miR-1843a-5p	1320.72	1441.09	0.492122	1.09114
rno-mir-1843b	314.181	340.53	0.50441	1.08386
rno-miR-1843b-3p	77.1466	74.361	0.902057	0.963892
rno-miR-1843b-5p	238.07	265.052	0.415232	1.11333
rno-mir-185	793.413	903.698	0.25732	1.139
rno-miR-185-5p	785.62	886.083	0.282247	1.12788
rno-mir-186	1800.97	2408.46	0.0767087	1.33731
rno-miR-186-5p	1805.64	2402.34	0.0693838	1.33046
rno-mir-190a-1	178.353	127.562	0.073874	0.715223
rno-mir-190a-2	178.353	127.562	0.073874	0.715223
rno-miR-190a-5p	337.637	235.633	0.0790634	0.697889
rno-miR-190b-5p	39.8946	36.0128	0.674112	0.9027
rno-miR-191a-5p	11061	13428.1	0.0586477	1.214
rno-mir-192	413977	421329	0.671444	1.01776
rno-miR-192-3p	175.514	180.84	0.924659	1.03034
rno-miR-192-5p	415578	419769	0.866608	1.01009
rno-miR-193a-3p	93.7384	50.0668	0.0334943	0.534112
rno-mir-193b	246.073	209.859	0.294924	0.852831
rno-miR-193b-3p	237.684	201.026	0.301088	0.845769
rno-mir-194-1	87156.1	69977.9	0.0182426	0.802903
rno-mir-194-2	89277	71720.8	0.0192912	0.803352
rno-miR-194-3p	850.366	715.875	0.162546	0.841844
rno-miR-194-5p	176215	140398	0.018406	0.796744
rno-mir-195	4557.79	4383.33	0.832338	0.961722
rno-miR-195-3p	334.285	415.747	0.131698	1.24369
rno-miR-195-5p	4228.73	3938.19	0.548391	0.931295
rno-mir-199a	8541.88	8440.07	0.981916	0.988081
rno-miR-199a-3p	5762.33	5893.62	0.926866	1.02278
rno-miR-199a-5p	2808.7	2515.15	0.377563	0.895486
rno-mir-19a	4565.01	3039.77	0.0313512	0.665884
rno-miR-19a-3p	4583.76	3029.03	0.0329027	0.660817
rno-mir-19b-1	4692.34	3155.94	0.0334366	0.672572
rno-mir-19b-2	4707.38	3157.04	0.0328025	0.670658
rno-miR-19b-3p	9421.2	6291.52	0.0298854	0.667805
rno-mir-1b	299.845	328.628	0.860201	1.09599
rno-miR-1b	300.021	328.694	0.862324	1.09557
rno-miR-200a-3p	5265.11	9251.31	0.00941612	1.7571
rno-mir-200b	6288.54	20725	0	3.29568
rno-miR-200b-3p	6285.08	20550.7	0	3.26976
rno-miR-200b-5p	24.8591	66.2783	0.00817669	2.66615
rno-miR-200c-3p	1751.26	4418.99	0.00582419	2.52332
rno-miR-205	22.2101	16.0478	0.21264	0.722545
rno-mir-206	34.6317	31.5806	0.852296	0.911898
rno-miR-206-3p	33.3793	31.4456	0.943305	0.942068
rno-mir-20a	7149.95	5191.61	0.0449486	0.726105
rno-miR-20a-5p	7170.16	5164.55	0.0473037	0.720285
rno-mir-20b	832.951	718.665	0.345895	0.862794
rno-miR-20b-5p	829.17	710.969	0.31783	0.857447
rno-mir-21	746917	812472	0.060052	1.08777
rno-miR-21-3p	85.9005	72.5983	0.260709	0.845143
rno-miR-214-3p	280.249	230.808	0.208611	0.823581
rno-miR-21-5p	749560	808874	0.0669664	1.07913
rno-mir-218a-2	320.374	414.474	0.110587	1.29372
rno-miR-218a-5p	319.15	411.141	0.114443	1.28824
rno-mir-219a-1	78.4219	43.0966	0.0401373	0.549549
rno-miR-219a-1-3p	33.3932	18.6226	0.064098	0.557677
rno-miR-219a-5p	64.6076	29.2524	0.0311307	0.45277
rno-mir-22	53829.8	76745.4	0.0108234	1.4257
rno-mir-221	891.531	1071.73	0.260687	1.20213
rno-miR-221-3p	819.757	976.82	0.284105	1.1916
rno-miR-221-5p	74.1013	90.9835	0.188742	1.22783
rno-mir-222	121.108	173.535	0.0863008	1.43289
rno-miR-222-3p	116.896	169.94	0.0777529	1.45377
rno-mir-223	171.147	269.891	0.0424587	1.57695
rno-miR-223-3p	154.185	244.712	0.0466555	1.58714
rno-miR-22-3p	53495.1	76049.2	0.0107259	1.42161
rno-miR-22-5p	504.819	552.397	0.49695	1.09425
rno-mir-23a	6040.36	6357.19	0.668911	1.05245
rno-miR-23a-3p	6064.84	6330.11	0.699948	1.04374
rno-mir-23b	11146.8	12815.5	0.103591	1.1497
rno-miR-23b-3p	11180.8	12752.7	0.0803906	1.14059
rno-mir-24-2	8090.66	11117	0.0533382	1.37405
rno-miR-24-2-5p	445.481	526.81	0.295884	1.18256
rno-miR-24-3p	15329.6	21069.3	0.0294831	1.37442
rno-mir-25	7490.75	8406.53	0.21706	1.12225
rno-miR-25-3p	7500.35	8355.9	0.17824	1.11407
rno-mir-26a	147849	185850	0.00800923	1.25702
rno-miR-26a-5p	148519	185411	0.00958998	1.2484
rno-mir-26b	85212.3	107518	0.00603369	1.26176
rno-miR-26b-3p	62.0151	67.0456	0.639245	1.08112
rno-miR-26b-5p	85536.2	107173	0.00818905	1.25295
rno-mir-27a	59139.5	66036.4	0.0566807	1.11662
rno-miR-27a-3p	59272.7	65659.3	0.048806	1.10775
rno-miR-27a-5p	83.7161	80.1388	0.896542	0.957268
rno-mir-27b	65519.9	73510.7	0.0526437	1.12196
rno-miR-27b-3p	65719.4	73149.8	0.039335	1.11306
rno-miR-27b-5p	50.4906	47.0613	0.745534	0.932081
rno-mir-28	3992.58	4246.05	0.605241	1.06349
rno-miR-28-3p	3210.69	3289.17	0.902639	1.02444
rno-miR-28-5p	796.397	937.365	0.221409	1.17701
rno-mir-297	555.657	318.965	0.0366998	0.574031
rno-mir-29b-2	2072.1	1424.82	0.04039	0.687621
rno-mir-29b-3	2072.1	1424.82	0.04039	0.687621
rno-miR-29b-3p	4131.98	2817.97	0.0382168	0.68199
rno-miR-29c-5p	166.432	159.408	0.85758	0.957797
rno-mir-301b	59.2383	8.49994	0.0104934	0.143487
rno-miR-301b-3p	58.3983	7.96944	0.0131171	0.136467
rno-mir-3068	398.817	226.299	0.0293788	0.567425
rno-miR-3068-3p	255.53	117.198	0.0309381	0.458647
rno-miR-3068-5p	144.588	108.005	0.0804462	0.746983
rno-mir-30a	209636	213039	0.659075	1.01623
rno-miR-30a-3p	4762.23	5564.93	0.119153	1.16855
rno-miR-30a-5p	205904	206774	0.962657	1.00423
rno-mir-30c-1	18384.7	22491.9	0.0533415	1.2234
rno-miR-30c-1-3p	212.068	260.825	0.127002	1.22991
rno-mir-30c-2	19261.2	23554	0.0527458	1.22287
rno-miR-30c-2-3p	1082.03	1301.19	0.152148	1.20255
rno-miR-30c-5p	36493.1	44301	0.0191533	1.21396
rno-mir-30d	194543	202541	0.194714	1.04111
rno-miR-30d-3p	2068.56	2368.1	0.217709	1.1448
rno-miR-30d-5p	193423	199491	0.264889	1.03137
rno-mir-30e	177825	175008	0.666296	0.984157
rno-miR-30e-3p	4407.88	5156.57	0.121982	1.16985
rno-miR-30e-5p	174282	169240	0.300949	0.971072
rno-miR-31a-3p	190.011	133.926	0.0679858	0.70483
rno-mir-32	536.724	423.68	0.130608	0.789381
rno-mir-320	1237.4	1438.51	0.189068	1.16252
rno-miR-320-3p	1224.33	1427.34	0.15947	1.16581
rno-mir-322-1	772.202	904.513	0.237573	1.17134
rno-mir-322-2	772.202	904.513	0.237573	1.17134
rno-miR-322-3p	807.18	1013.47	0.116609	1.25557
rno-miR-322-5p	737.105	784.797	0.74141	1.0647
rno-mir-324	92.4596	76.6922	0.239702	0.829467
rno-miR-324-3p	67.4575	66.7374	0.98985	0.989325
rno-miR-32-5p	529.076	411.198	0.117771	0.777199
rno-mir-326	129.92	100.521	0.105191	0.773711
rno-miR-326-3p	124.629	95.9676	0.109339	0.770029
rno-mir-328a	688.738	835.786	0.173165	1.2135
rno-miR-328a-3p	677.85	825.702	0.150565	1.21812
rno-mir-328b	93.9368	99.9249	0.744711	1.06375
rno-miR-328b-3p	91.2374	97.7701	0.710767	1.0716
rno-mir-33	189.761	69.6897	0.0155864	0.367251
rno-mir-331	103.625	90.9069	0.350164	0.877266
rno-miR-331-3p	88.7075	72.5908	0.198242	0.818316
rno-miR-33-3p	67.1789	31.0024	0.0298562	0.46149
rno-miR-33-5p	81.4693	20.8037	0.00831206	0.255356
rno-mir-339	3569.21	3089.77	0.179457	0.865675
rno-miR-339-3p	351.453	379.927	0.569086	1.08102
rno-miR-339-5p	3228.66	2696.13	0.114211	0.835063
rno-mir-340-1	5427.71	4752.68	0.198724	0.875633
rno-mir-340-2	5427.71	4752.68	0.198724	0.875633
rno-miR-340-3p	342.956	480.816	0.0750276	1.40198
rno-miR-340-5p	10567.1	8992.95	0.0875773	0.851031
rno-mir-342	193.015	227.54	0.20999	1.17887
rno-miR-342-3p	186.931	220.334	0.202342	1.17869
rno-mir-344b-1	149.711	125.168	0.589658	0.836061
rno-miR-344b-1-3p	145.427	123.593	0.677392	0.849864
rno-mir-344b-2	148.481	124.235	0.596488	0.83671
rno-mir-344b-3	148.481	124.235	0.596488	0.83671
rno-miR-344b-3p	289.847	246.279	0.668	0.849686
rno-mir-345	713.011	643.064	0.454994	0.901898
rno-miR-345-3p	104.343	111.555	0.627428	1.06911
rno-miR-345-5p	610.833	528.522	0.311091	0.865247
rno-mir-3473	76.1049	52.6612	0.0566828	0.691955
rno-miR-3473	75.6344	52.2735	0.064705	0.691134
rno-miR-349	6.86113	32.5881	0.0106375	4.74967
rno-mir-34a	215.918	196.76	0.607183	0.911274
rno-miR-34a-5p	214.322	195.581	0.646196	0.912556
rno-mir-34b	425.639	294.224	0.0603392	0.691253
rno-miR-34b-5p	415.742	282.723	0.0661243	0.680045
rno-mir-34c	442.797	311.153	0.0655995	0.702699
rno-miR-34c-5p	439.538	305.541	0.0724314	0.695142
rno-miR-350	339.984	281.543	0.178294	0.828108
rno-mir-350-1	347.019	194.946	0.0351588	0.561773
rno-mir-350-2	347.019	194.946	0.0351588	0.561773
rno-mir-351-1	642.477	758.862	0.205955	1.18115
rno-mir-351-2	642.477	758.862	0.205955	1.18115
rno-miR-351-5p	1281.78	1507.28	0.180758	1.17593
rno-mir-3559	5304.23	5346.83	0.996017	1.00803
rno-miR-3559-3p	1597.79	1670.17	0.818087	1.0453
rno-miR-3559-5p	3727.56	3654.85	0.949662	0.980494
rno-mir-361	1583.61	1960.37	0.0970175	1.23791
rno-miR-361-3p	1198.25	1570.81	0.0652391	1.31092
rno-miR-361-5p	390.263	379.419	0.926221	0.972214
rno-mir-362	491.649	404.553	0.174454	0.822849
rno-miR-362-3p	184.82	153.161	0.237635	0.8287
rno-miR-362-5p	308.947	249.943	0.15321	0.809017
rno-mir-363	70.2734	95.7881	0.0651926	1.36308
rno-miR-363-3p	68.2024	95.554	0.0607047	1.40104
rno-mir-365	1662.28	1542.97	0.553142	0.928223
rno-miR-365-3p	1632.16	1502.67	0.515292	0.920665
rno-mir-374	2566.13	2366.59	0.53296	0.922239
rno-miR-374-3p	129.666	184.057	0.059387	1.41947
rno-miR-374-5p	2447.92	2174.49	0.335485	0.888301
rno-mir-375	428.413	541.229	0.0941105	1.26333
rno-miR-375-3p	427.391	538.339	0.0912704	1.25959
rno-miR-378b	1004.04	2189.71	0.033531	2.1809
rno-mir-378b	1003.6	2199.28	0.0347999	2.19139
rno-mir-379	44.7283	41.1981	0.759777	0.921076
rno-miR-379-5p	36.2125	36.7093	0.99518	1.01372
rno-mir-411	41.7609	32.5415	0.270708	0.779233
rno-miR-411-5p	35.3771	29.6037	0.479666	0.836804
rno-mir-423	4228.8	4786.39	0.255397	1.13186
rno-miR-423-3p	2797.25	3100.7	0.377704	1.10848
rno-miR-423-5p	1448	1669.87	0.207388	1.15323
rno-mir-425	520.037	486.051	0.637858	0.934647
rno-miR-425-3p	81.7441	60.1166	0.0976633	0.735425
rno-miR-425-5p	440.488	424.192	0.889588	0.963005
rno-miR-429	307.424	595.605	0.0132641	1.93741
rno-mir-429	308.296	603.01	0.0152725	1.95594
rno-mir-450a	3073.51	2797.63	0.410968	0.91024
rno-miR-450a-5p	3073.23	2774.73	0.350235	0.902872
rno-mir-450b-1	3057.07	2785.2	0.416058	0.911069
rno-mir-450b-2	3057.07	2785.2	0.416058	0.911069
rno-miR-450b-3p	43.6479	50.8765	0.33565	1.16561
rno-miR-450b-5p	6094.37	5502.74	0.277793	0.902921
rno-mir-451	821.938	651.665	0.138271	0.79284
rno-miR-451-5p	818.416	645.494	0.132316	0.788711
rno-mir-455	1654.64	2479.91	0.0400549	1.49876
rno-miR-455-3p	428.216	767.566	0.0323818	1.79247
rno-miR-455-5p	1233.39	1705.08	0.050556	1.38243
rno-mir-466b-1	530.706	439.323	0.217236	0.827808
rno-mir-466b-2	872.058	715.296	0.211767	0.82024
rno-miR-466b-2-3p	640.368	529.641	0.247069	0.827088
rno-mir-466b-3	530.706	439.323	0.217236	0.827808
rno-miR-466b-3p	784.774	653.833	0.240351	0.833149
rno-mir-466b-4	872.058	715.296	0.211767	0.82024
rno-miR-466b-4-3p	640.368	529.641	0.247069	0.827088
rno-miR-466b-5p	732.627	576.667	0.121085	0.787122
rno-mir-466c	1477.4	1687.38	0.265774	1.14212
rno-miR-466c-3p	251.24	225.121	0.465224	0.896038
rno-miR-466c-5p	1172.49	1429.23	0.145995	1.21897
rno-mir-466d	284.995	249.111	0.371006	0.87409
rno-mir-490	48.5262	23.8984	0.0305947	0.492485
rno-miR-490-3p	45.856	22.8351	0.0428582	0.497975
rno-mir-497	591.716	537.606	0.46571	0.908553
rno-miR-497-5p	589.597	530.291	0.429022	0.899413
rno-mir-499	618.064	765.63	0.118055	1.23876
rno-miR-499-5p	615.268	761.413	0.119078	1.23753
rno-mir-503-1	127.035	118.993	0.728619	0.936701
rno-mir-503-2	127.035	118.993	0.728619	0.936701
rno-miR-503-3p	64.9097	95.7875	0.0659988	1.4757
rno-miR-503-5p	189.498	140.263	0.0952692	0.740184
rno-mir-511	267.247	224.585	0.270072	0.840363
rno-miR-511-3p	254.073	202.546	0.187802	0.797194
rno-mir-532	11047.4	8986.14	0.0945602	0.813419
rno-miR-532-3p	255.169	248.569	0.940676	0.974134
rno-miR-532-5p	10864.4	8709.09	0.0692506	0.801618
rno-mir-542-1	1290.28	749.504	0.0408125	0.580887
rno-mir-542-2	1290.28	749.504	0.0408125	0.580887
rno-mir-542-3	1290.28	749.504	0.0408125	0.580887
rno-miR-542-3p	3853.82	2199.71	0.0328131	0.570787
rno-mir-582	86.6023	118.844	0.0545401	1.3723
rno-miR-582-3p	70.1301	102.775	0.0488518	1.46548
rno-mir-598-1	329.983	319.168	0.893757	0.967226
rno-mir-598-2	329.983	319.168	0.893757	0.967226
rno-miR-598-3p	649.162	628.642	0.904461	0.96839
rno-mir-6320	77.8132	57.7925	0.170517	0.742709
rno-mir-6324	119.587	114.723	0.860304	0.959328
rno-miR-6329	301.722	313.788	0.899728	1.03999
rno-mir-6329	353.032	351.379	1	0.995316
rno-mir-652	728.436	652.661	0.402449	0.895975
rno-miR-652-3p	724.616	645.625	0.384503	0.890988
rno-mir-664-1	378.14	386.237	0.951595	1.02141
rno-mir-664-2	380.577	388.672	0.953229	1.02127
rno-miR-664-3p	722.673	736.015	0.95555	1.01846
rno-miR-671	89.9108	135.91	0.0553564	1.51161
rno-mir-671	124.787	172.695	0.0563459	1.38392
rno-mir-674	579.702	635.256	0.439392	1.09583
rno-miR-674-3p	350.282	410.725	0.268293	1.17256
rno-miR-674-5p	230.33	220.605	0.90329	0.957781
rno-miR-676	397.742	597.912	0.051514	1.50327
rno-mir-676	397.835	602.4	0.0537038	1.5142
rno-mir-760	151.4	109.374	0.153441	0.722418
rno-miR-760-5p	146.738	105.619	0.157794	0.719776
rno-mir-7a-1	12942.1	13407.6	0.791656	1.03596
rno-miR-7a-1-3p	87.5562	72.1288	0.148446	0.823801
rno-mir-7a-2	12803.5	13306.3	0.763796	1.03928
rno-miR-7a-5p	25788.5	26550.9	0.724583	1.02956
rno-mir-7b	12098.9	12665.8	0.695757	1.04686
rno-miR-7b	12162.9	12625.3	0.72286	1.03801
rno-mir-802	828.213	554.862	0.0366517	0.669951
rno-miR-802-3p	164.317	103.34	0.0432967	0.628907
rno-miR-802-5p	666.554	450.184	0.0524849	0.67539
rno-mir-872	2718.49	3058.88	0.360644	1.12521
rno-miR-872-3p	221.087	208.571	0.774317	0.943391
rno-miR-872-5p	2504.12	2833.43	0.321808	1.13151
rno-mir-881	43.352	17.8375	0.0274299	0.411458
rno-miR-881-3p	39.8123	17.7518	0.0459853	0.445888
rno-mir-92a-1	17153.4	18150.4	0.534014	1.05812
rno-mir-92a-2	15071.9	15941.4	0.555308	1.05769
rno-miR-92a-3p	32365.6	33980.5	0.410966	1.0499
rno-mir-92b	2260.05	2188.76	0.935767	0.968457
rno-miR-92b-3p	2268.64	2182.22	0.90205	0.961909
rno-mir-93	1817.79	1965.84	0.535826	1.08144
rno-miR-93-5p	1803.7	1934.73	0.57767	1.07264
rno-mir-96	315.899	167.724	0.0175908	0.530943
rno-miR-96-5p	316.615	166.706	0.0268185	0.526526
rno-mir-98	33966.9	48634.1	0.010151	1.43181
rno-miR-98-5p	34090.1	48457.9	0.00389037	1.42146
rno-mir-99a	83791	104843	0.0106603	1.25124
rno-miR-99a-3p	186.332	85.6581	0.0264249	0.459707
rno-miR-99a-5p	83956.7	104392	0.0128279	1.24341
rno-mir-99b	3599.57	4662.85	0.0649656	1.29539
rno-miR-99b-3p	97.971	109.992	0.401736	1.1227
rno-miR-99b-5p	3513.44	4531.04	0.0598997	1.28963
