# Supplementary material for: Integrated analysis of hepatic mRNA and miRNA profiles identified molecular networks and potential biomarkers of NAFLD
Source: Sci Rep. 2018 May 16;8:7628. doi: 10.1038/s41598-018-25743-8 (PMC5955949; doi:10.1038/s41598-018-25743-8)
Supplement: Supplementary file 5 — Dataset 5 [file 41598_2018_25743_MOESM5_ESM.xlsx]

## Sheet: 195 common DEGs
ENSEMBL_ID	Gene_Symbol	FDR	Fold_Change
ENSRNOG00000022296	Pnpla5	0.000306957	0.0189988
ENSRNOG00000029543	Cish	0.00267772	0.0822238
ENSRNOG00000009550	Sqle	0	0.102182
ENSRNOG00000026087	Igfn1	0.00624038	0.114361
ENSRNOG00000017244	Rnf186	0.00841559	0.139331
ENSRNOG00000006280	Pcsk9	3.51695e-08	0.178621
ENSRNOG00000037275	Tlcd2	0.0109793	0.184777
ENSRNOG00000036837	Nfe2	0.00833084	0.189267
ENSRNOG00000000967	Aacs	0.00116149	0.190128
ENSRNOG00000016690	Idi1	0.000275009	0.195003
ENSRNOG00000032297	Msmo1	4.21885e-15	0.200886
ENSRNOG00000007234	Cyp51	1.26565e-14	0.213116
ENSRNOG00000008445	Dact1	0.0157662	0.219843
ENSRNOG00000020480	Fads1	1.11022e-15	0.255617
ENSRNOG00000005420	Abcg8	0.00284624	0.278061
ENSRNOG00000021023	Mag	0.0173134	0.301491
ENSRNOG00000015850	Rbp7	0.0179463	0.302157
ENSRNOG00000042352	Dnase1l2	0.0130045	0.313415
ENSRNOG00000016552	Hmgcs1	0	0.315083
ENSRNOG00000013376	Mvd	0.00437775	0.321337
ENSRNOG00000019500	Cyp1a1	0.0245543	0.329909
ENSRNOG00000029223	Prss32	0.0128226	0.342458
ENSRNOG00000002826	Hsd17b7	0.00131511	0.352113
ENSRNOG00000001259	Cux2	0.035293	0.354319
ENSRNOG00000019017	Gstm6	0.0196743	0.37741
ENSRNOG00000013133	Foxa2	0.00457816	0.378557
ENSRNOG00000020835	Hipk4	0.0219282	0.381937
ENSRNOG00000019189	Acat2	0.00522028	0.386874
ENSRNOG00000021602	Zmynd10	0.0154436	0.393094
ENSRNOG00000020776	Dhcr7	0.000444621	0.39338
ENSRNOG00000042847	LOC687707	0.0246539	0.396874
ENSRNOG00000002212	Hsd17b13	9.32587e-15	0.400361
ENSRNOG00000018029	Doc2g	0.0243554	0.401517
ENSRNOG00000036615	RGD1560242	0.0172523	0.41318
ENSRNOG00000021314	Fdft1	1.39096e-05	0.413588
ENSRNOG00000019615	Colq	0.0395246	0.41425
ENSRNOG00000012843	Aspg	1.55431e-15	0.418475
ENSRNOG00000008046	Tmem30b	0.0147004	0.42028
ENSRNOG00000021017	Car11	0.0230742	0.424274
ENSRNOG00000007682	Gria3	0.0189331	0.425559
ENSRNOG00000037167	Rtp3	0.00265375	0.426181
ENSRNOG00000014948	Osgin1	0.00441097	0.426631
ENSRNOG00000020525	Col5a3	0.0281805	0.429278
ENSRNOG00000013410	Spink1	0.00223687	0.431863
ENSRNOG00000001052	Slc25a30	0.0280966	0.43735
ENSRNOG00000028708	Ntsr1	0.0212591	0.437646
ENSRNOG00000016322	Camk2n1	0.00900834	0.43965
ENSRNOG00000001389	Irs3	0.0233953	0.441077
ENSRNOG00000030285	Epha3	0.0218702	0.442672
ENSRNOG00000008526	Pdzd3	0.0359813	0.44752
ENSRNOG00000020696	Pmvk	0.00468879	0.449394
ENSRNOG00000010438	Cpt1b	0.0300149	0.459047
ENSRNOG00000049067	Igip	0.0345979	0.459444
ENSRNOG00000020035	Cyp17a1	0.00579194	0.460691
ENSRNOG00000033361	Slc39a5	0.0187945	0.462004
ENSRNOG00000019706	Phox2a	0.0307548	0.464591
ENSRNOG00000022896	Rrp7a	0.0198346	0.469674
ENSRNOG00000037795	Ldlrad1	0.0216765	0.471086
ENSRNOG00000047986	Sult2a6	0.00152499	0.475483
ENSRNOG00000014218	Tmem25	0.0242144	0.477348
ENSRNOG00000013441	Gnrh1	0.0326381	0.478601
ENSRNOG00000017429	Lat	0.0322376	0.481754
ENSRNOG00000010753	Aig1	0.0170343	0.482464
ENSRNOG00000060123	Kifc2	0.0166253	0.483001
ENSRNOG00000019741	Isyna1	0.00583499	0.483023
ENSRNOG00000031950	Izumo4	0.0242334	0.483379
ENSRNOG00000016122	Hmgcr	1.55431e-15	0.483941
ENSRNOG00000049385	Adamtsl4	0.00166152	0.485709
ENSRNOG00000037690	Sertad3	0.0173694	0.492911
ENSRNOG00000033915	Gpt	0.00237091	0.495105
ENSRNOG00000011521	Filip1	0.0326609	2.00142
ENSRNOG00000020132	Ttll10	0.0311922	2.00143
ENSRNOG00000039560	Omd	0.0268733	2.00817
ENSRNOG00000022166	Ammecr1	0.0338335	2.00917
ENSRNOG00000040215	Sult1c2	0.0254827	2.01512
ENSRNOG00000011407	Pragmin	0.0473646	2.0157
ENSRNOG00000006557	Cyfip2	0.0281131	2.0169
ENSRNOG00000058780	Igfbp1	0.0144463	2.02078
ENSRNOG00000001971	Bbx	0.0381048	2.02558
ENSRNOG00000006767	Cst7	0.0226494	2.02926
ENSRNOG00000003954	Il2rg	0.0250745	2.0488
ENSRNOG00000008444	Cbl	0.0416285	2.05136
ENSRNOG00000025164	Bhlha15	0.0376098	2.0522
ENSRNOG00000017676	Plvap	0.0148376	2.0576
ENSRNOG00000026989	Gapt	0.0344296	2.05842
ENSRNOG00000055567	RGD1560248	0.0224842	2.06031
ENSRNOG00000032708	RT1-Bb	0.0164338	2.06254
ENSRNOG00000061367	Atp7a	0.0313909	2.06977
ENSRNOG00000045992	Tlr8	0.0253487	2.07901
ENSRNOG00000036674	Cd7	0.0246458	2.08299
ENSRNOG00000005708	Mmp16	0.0281025	2.08652
ENSRNOG00000011015	Hivep2	0.0231267	2.08723
ENSRNOG00000001713	LOC100360218	0.0228706	2.08822
ENSRNOG00000047369	Sult1c2a	0.0228327	2.09073
ENSRNOG00000000142	Plxdc2	0.0262932	2.0928
ENSRNOG00000005905	Pde4b	0.0238841	2.09544
ENSRNOG00000058866	Myo5a	0.0322923	2.10108
ENSRNOG00000001030	Tsc22d1	2.82181e-10	2.10176
ENSRNOG00000043098	Mt2A	0.0157859	2.11131
ENSRNOG00000011316	Fam167a	0.0214683	2.11436
ENSRNOG00000007964	Tp53inp1	0.0156081	2.12223
ENSRNOG00000016166	Pdlim1	0	2.12237
ENSRNOG00000025278	Scai	0.0428146	2.12992
ENSRNOG00000004458	Ston2	0.0354613	2.13073
ENSRNOG00000017707	Abi2	0.0301419	2.13261
ENSRNOG00000033215	RT1-Db1	0.0163739	2.13966
ENSRNOG00000016181	Tbx20	0.0304342	2.14051
ENSRNOG00000012061	Prkcb	0.018987	2.14945
ENSRNOG00000036762	Itpripl2	0.030232	2.15791
ENSRNOG00000013679	Sema4d	0.0209028	2.1636
ENSRNOG00000008519	RGD1309079	0.0150192	2.1639
ENSRNOG00000007202	Sema3d	0.0291557	2.1736
ENSRNOG00000058752	Popdc2	0.0250353	2.17709
ENSRNOG00000051905	Wnt2	0.034304	2.18378
ENSRNOG00000061895	Klra17	0.0251774	2.1857
ENSRNOG00000032240	Gbp5	0.0213934	2.18663
ENSRNOG00000011070	Gnb4	0.02526	2.18873
ENSRNOG00000029212	Vcan	0.0262223	2.19001
ENSRNOG00000049517	Tnfaip3	0.019956	2.19061
ENSRNOG00000001908	Klhl6	0.0276185	2.19694
ENSRNOG00000007970	Plxnc1	0.0321488	2.20044
ENSRNOG00000055293	Ptprb	0.0154417	2.20158
ENSRNOG00000023549	Samd5	0.0399578	2.20514
ENSRNOG00000004698	Cd244	0.0243172	2.20762
ENSRNOG00000042702	Nipa1	0.0262207	2.2227
ENSRNOG00000028335	Fat4	0.044337	2.22595
ENSRNOG00000016998	Atxn1	0.0199596	2.22704
ENSRNOG00000032973	Il13ra2	0.0289698	2.22907
ENSRNOG00000021525	Nbeal1	0.0228365	2.24926
ENSRNOG00000021552	Uprt	0.0481197	2.25209
ENSRNOG00000013967	Blnk	0.0249685	2.2531
ENSRNOG00000004208	Crim1	0.0165858	2.26973
ENSRNOG00000059456	Adrbk2	0.0317985	2.27675
ENSRNOG00000032246	Acsm3	0.00368623	2.28319
ENSRNOG00000017249	Zfp366	0.0283343	2.30641
ENSRNOG00000025332	Cd109	0.0299386	2.30736
ENSRNOG00000031211	Acsm5	0.0031607	2.33861
ENSRNOG00000022094	Lacc1	0.0250131	2.34216
ENSRNOG00000006972	Zfp189	0.00696844	2.36771
ENSRNOG00000012932	Ccdc146	0.0217695	2.36948
ENSRNOG00000011944	Snx10	0.0246859	2.37267
ENSRNOG00000003738	Ush2a	0.0257784	2.3785
ENSRNOG00000018494	Ppp1r3c	0.00166666	2.38487
ENSRNOG00000002659	Ciita	0.0164447	2.38529
ENSRNOG00000047606	Bcl2a1	0.0166505	2.38606
ENSRNOG00000012294	Heph	0.0250439	2.39213
ENSRNOG00000010484	Zdhhc21	0.0262548	2.39216
ENSRNOG00000033531	Cacna2d1	0.0279943	2.39743
ENSRNOG00000057710	Ccnd2	0.0229406	2.40078
ENSRNOG00000027617	Ttc26	0.016386	2.40957
ENSRNOG00000019660	Spib	0.0228205	2.41253
ENSRNOG00000016381	Ust	0.0273044	2.41315
ENSRNOG00000006094	Cd44	0.0180403	2.42123
ENSRNOG00000012422	Tnik	0.0301732	2.44116
ENSRNOG00000033693	Naip6	0.0195048	2.44799
ENSRNOG00000023496	Fam189a1	0.0339717	2.45404
ENSRNOG00000016541	Enc1	0.00329917	2.45924
ENSRNOG00000053272	Chi3l1	0.0164833	2.45997
ENSRNOG00000002318	Limch1	0.0248321	2.47035
ENSRNOG00000005639	Ar	0.0337034	2.48075
ENSRNOG00000009730	Cyp7b1	0.0174713	2.48266
ENSRNOG00000003984	Apln	0.0263788	2.48581
ENSRNOG00000027491	Vldlr	0.022867	2.50045
ENSRNOG00000012987	Ptk6	0.0276701	2.62137
ENSRNOG00000005404	Rasgrp1	0.0269329	2.63185
ENSRNOG00000054142	Slc30a2	0.024524	2.63965
ENSRNOG00000058446	Il7r	0.024644	2.64922
ENSRNOG00000025539	Vps13a	0.0190991	2.65393
ENSRNOG00000009342	Fcnb	0.0161844	2.6738
ENSRNOG00000027540	Fam102b	0.022966	2.69887
ENSRNOG00000000451	RT1-Ba	0.0109436	2.71649
ENSRNOG00000038960	RGD1309362	0.0289046	2.77129
ENSRNOG00000040108	Cd36	0.0160967	2.77375
ENSRNOG00000032844	RT1-Da	0.00669211	2.79429
ENSRNOG00000013064	Lrp8	0.0190142	2.8398
ENSRNOG00000021924	Cyp2c22	0	2.84157
ENSRNOG00000002276	Phf6	0.0252225	2.90367
ENSRNOG00000009912	Fgr	0.0134609	2.90385
ENSRNOG00000004861	Itga4	0.025233	2.93747
ENSRNOG00000002053	Fras1	0.0320862	3.03812
ENSRNOG00000027859	Tmem26	0.0248711	3.0407
ENSRNOG00000013971	Psat1	0.0158452	3.10776
ENSRNOG00000002820	LOC24906	0.0185694	3.118
ENSRNOG00000001874	Slc7a4	0.0154417	3.27282
ENSRNOG00000002776	Sell	0.0241369	3.30729
ENSRNOG00000008816	Gpnmb	1.21996e-05	3.35745
ENSRNOG00000005109	Rprm	0.0164335	3.36094
ENSRNOG00000009488	Cyp7a1	0	3.39973
ENSRNOG00000006783	Neb	0.021514	3.46358
ENSRNOG00000010262	Hdc	0.014486	3.48192
ENSRNOG00000054251	Clec7a	0.0105879	3.559
ENSRNOG00000007546	Asns	0.012363	3.58006
ENSRNOG00000024899	Cxcl13	0.00435532	3.89773
ENSRNOG00000007258	Sbspon	0.00262179	4.14475
ENSRNOG00000001656	Kcnj15	0.0162561	5.1235
