# Supplementary material for: Integrated analysis of hepatic mRNA and miRNA profiles identified molecular networks and potential biomarkers of NAFLD
Source: Sci Rep. 2018 May 16;8:7628. doi: 10.1038/s41598-018-25743-8 (PMC5955949; doi:10.1038/s41598-018-25743-8)
Supplement: Supplementary file 6 — Dataset 6 [file 41598_2018_25743_MOESM6_ESM.xlsx]

## Sheet: GO Terms
Category	Term	Count	%	PValue	Genes
GOTERM_BP_DIRECT	oxidation-reduction process	16	8.24742	0.00126606	CYP51, MSMO1, CYP1A1, HMGCR, FADS1, HSD17B13, OSGIN1, FDFT1, CYP7B1, CYP17A1, SQLE, CYP7A1, DHCR7, HEPH, HSD17B7, CYP2C22
GOTERM_BP_DIRECT	response to drug	12	6.18557	0.0114313	ABCG8, CYP7B1, CYP17A1, CD36, CYP1A1, MVD, HMGCS1, LRP8, AACS, HSD17B7, VLDLR, PRKCB
GOTERM_BP_DIRECT	immune response	11	5.6701	0.000222869	SBSPON, LAT, CD244, CD36, CXCL13, RT1-DB1, RT1-BA, TNFAIP3, RT1-DA, RT1-BB, BLNK
GOTERM_BP_DIRECT	response to organic cyclic compound	9	4.63918	0.0043063	CYP17A1, GNRH1, CYP1A1, CD44, CCND2, FADS1, HMGCS1, AACS, HSD17B7
GOTERM_BP_DIRECT	aging	9	4.63918	0.0100361	CIITA, PHOX2A, GNRH1, CYP1A1, HMGCR, FADS1, BCL2A1, SPINK1, IGFBP1
GOTERM_BP_DIRECT	cholesterol biosynthetic process	8	4.12371	3.2535e-09	MVD, HMGCR, DHCR7, HMGCS1, IDI1, PMVK, HSD17B7, FDFT1
GOTERM_BP_DIRECT	liver development	8	4.12371	0.000447739	ATP7A, CYP1A1, CCND2, HMGCS1, PCSK9, ASNS, AACS, ACAT2
GOTERM_BP_DIRECT	cell adhesion	7	3.60825	0.0375036	MAG, OMD, CD44, SELL, VCAN, ITGA4, GPNMB
GOTERM_BP_DIRECT	isoprenoid biosynthetic process	6	3.09278	1.25064e-06	MVD, HMGCR, HMGCS1, IDI1, PMVK, FDFT1
GOTERM_BP_DIRECT	response to nutrient	6	3.09278	0.00958629	ABCG8, CD36, HMGCR, FADS1, AACS, VLDLR
GOTERM_BP_DIRECT	response to organic substance	6	3.09278	0.0145341	CYP17A1, CYP1A1, SQLE, FADS1, RT1-DB1, HMGCS1
GOTERM_BP_DIRECT	positive regulation of ERK1 and ERK2 cascade	6	3.09278	0.0313334	CD36, CD44, HMGCR, RASGRP1, CHI3L1, GPNMB
GOTERM_BP_DIRECT	response to ethanol	6	3.09278	0.0359362	GNRH1, CCND2, HMGCR, CBL, AACS, PRKCB
GOTERM_BP_DIRECT	cell migration	6	3.09278	0.0386754	CD44, FGR, PTK6, ABI2, ITGA4, EPHA3
GOTERM_BP_DIRECT	cellular response to insulin stimulus	5	2.57732	0.0289649	MYO5A, CD36, CCND2, PCSK9, VLDLR
GOTERM_BP_DIRECT	cytokine-mediated signaling pathway	5	2.57732	0.0414841	CD44, IL2RG, IL7R, CISH, IL13RA2
GOTERM_BP_DIRECT	sterol biosynthetic process	4	2.06186	0.00021832	MSMO1, SQLE, DHCR7, PMVK
GOTERM_BP_DIRECT	cellular response to cholesterol	4	2.06186	0.000418695	CYP7A1, HMGCS1, LRP8, AACS
GOTERM_BP_DIRECT	dendrite morphogenesis	4	2.06186	0.00869219	ATP7A, DACT1, LRP8, VLDLR
GOTERM_BP_DIRECT	cholesterol metabolic process	4	2.06186	0.0206376	CYP7B1, SQLE, PCSK9, VLDLR
GOTERM_BP_DIRECT	adult locomotory behavior	4	2.06186	0.0233562	ATXN1, FOXA2, CCND2, NTSR1
GOTERM_BP_DIRECT	cerebral cortex development	4	2.06186	0.0422308	FAT4, BCL2A1, LRP8, VLDLR
GOTERM_BP_DIRECT	cell-cell signaling	4	2.06186	0.0461621	WNT2, NFE2, CXCL13, BHLHA15
GOTERM_BP_DIRECT	immunoglobulin production involved in immunoglobulin mediated immune response	3	1.54639	0.000521548	GAPT, RT1-DB1, RT1-BB
GOTERM_BP_DIRECT	regulation of respiratory gaseous exchange	3	1.54639	0.00237426	PHOX2A, NTSR1, APLN
GOTERM_BP_DIRECT	positive regulation of T cell differentiation in thymus	3	1.54639	0.00376885	RASGRP1, IL2RG, IL7R
GOTERM_BP_DIRECT	dibenzo-p-dioxin metabolic process	3	1.54639	0.00545977	CYP17A1, CYP1A1, PRKCB
GOTERM_BP_DIRECT	antigen processing and presentation of exogenous peptide antigen via MHC class II	3	1.54639	0.00743557	RT1-DB1, RT1-BA, RT1-BB
GOTERM_BP_DIRECT	cellular amino acid metabolic process	3	1.54639	0.0135491	HDC, ASPG, ASNS
GOTERM_BP_DIRECT	response to interferon-gamma	3	1.54639	0.0302604	CIITA, RT1-DB1, RT1-BA
GOTERM_BP_DIRECT	steroid biosynthetic process	3	1.54639	0.0362995	CYP51, CYP17A1, HSD17B7
GOTERM_BP_DIRECT	cellular response to glucose starvation	3	1.54639	0.0384074	BHLHA15, ASNS, VLDLR
GOTERM_BP_DIRECT	polysaccharide assembly with MHC class II protein complex	2	1.03093	0.0187315	RT1-DB1, RT1-DA
GOTERM_BP_DIRECT	demethylation	2	1.03093	0.027966	CYP51, CYP1A1
GOTERM_BP_DIRECT	isopentenyl diphosphate biosynthetic process, mevalonate pathway	2	1.03093	0.027966	MVD, PMVK
GOTERM_BP_DIRECT	secretory granule localization	2	1.03093	0.0371142	MYO5A, RASGRP1
GOTERM_BP_DIRECT	detoxification of copper ion	2	1.03093	0.0371142	ATP7A, MT2A
GOTERM_BP_DIRECT	response to linoleic acid	2	1.03093	0.0371142	CD36, SELL
GOTERM_BP_DIRECT	antigen processing and presentation of peptide antigen	2	1.03093	0.0371142	RT1-BA, RT1-BB
GOTERM_BP_DIRECT	response to prolactin	2	1.03093	0.0371142	GNRH1, HSD17B7
GOTERM_BP_DIRECT	reelin-mediated signaling pathway	2	1.03093	0.0371142	LRP8, VLDLR
GOTERM_BP_DIRECT	peptide antigen assembly with MHC class II protein complex	2	1.03093	0.0371142	RT1-DB1, RT1-DA
GOTERM_BP_DIRECT	B cell chemotaxis	2	1.03093	0.0461768	CYP7B1, CXCL13
GOTERM_BP_DIRECT	response to oleic acid	2	1.03093	0.0461768	SELL, AACS
GOTERM_BP_DIRECT	response to iron(III) ion	2	1.03093	0.0461768	ATP7A, CYP1A1
GOTERM_BP_DIRECT	positive regulation of NLRP3 inflammasome complex assembly	2	1.03093	0.0461768	GBP5, CD36
GOTERM_BP_DIRECT	antigen processing and presentation of peptide or polysaccharide antigen via MHC class II	4	2.06186	0.000127712	RT1-DB1, RT1-BA, RT1-DA, RT1-BB

## Sheet: KEGG Pathways
Category	Term	Count	%	PValue	Genes
KEGG_PATHWAY	Steroid biosynthesis	6	3.09278	2.2395e-06	CYP51, MSMO1, SQLE, DHCR7, HSD17B7, FDFT1
KEGG_PATHWAY	Terpenoid backbone biosynthesis	6	3.09278	4.73223e-06	MVD, HMGCR, HMGCS1, IDI1, PMVK, ACAT2
KEGG_PATHWAY	Biosynthesis of antibiotics	12	6.18557	3.2586e-05	CYP51, ISYNA1, MSMO1, MVD, SQLE, HMGCR, HMGCS1, IDI1, ACAT2, PSAT1, HSD17B7, FDFT1
KEGG_PATHWAY	Butanoate metabolism	5	2.57732	0.000254312	ACSM3, HMGCS1, AACS, ACAT2, ACSM5
KEGG_PATHWAY	Hematopoietic cell lineage	7	3.60825	0.000290165	CD36, CD44, RT1-DB1, ITGA4, IL7R, RT1-DA, CD7
KEGG_PATHWAY	Intestinal immune network for IgA production	5	2.57732	0.00188137	RT1-DB1, ITGA4, RT1-BA, RT1-DA, RT1-BB
KEGG_PATHWAY	Steroid hormone biosynthesis	6	3.09278	0.00215436	CYP7B1, CYP17A1, CYP1A1, CYP7A1, HSD17B7, CYP2C22
KEGG_PATHWAY	Cell adhesion molecules	8	4.12371	0.00322296	MAG, SELL, RT1-DB1, VCAN, ITGA4, RT1-BA, RT1-DA, RT1-BB
KEGG_PATHWAY	Asthma	4	2.06186	0.00500024	RT1-DB1, RT1-BA, RT1-DA, RT1-BB
KEGG_PATHWAY	Inflammatory bowel disease	5	2.57732	0.00612219	RT1-DB1, IL2RG, RT1-BA, RT1-DA, RT1-BB
KEGG_PATHWAY	Primary immunodeficiency	4	2.06186	0.00823267	CIITA, IL2RG, IL7R, BLNK
KEGG_PATHWAY	Leishmaniasis	5	2.57732	0.00876425	RT1-DB1, ITGA4, RT1-BA, RT1-DA, RT1-BB
KEGG_PATHWAY	Metabolic pathways	24	12.3711	0.0151698	CYP51, MSMO1, CYP1A1, MVD, HMGCR, HMGCS1, ASNS, PMVK, ACAT2, FDFT1, ACSM3, CYP17A1, ISYNA1, UPRT, SQLE, HDC, CYP7A1, DHCR7, GPT, IDI1, PSAT1, ACSM5, HSD17B7, CYP2C22
KEGG_PATHWAY	Jak-STAT signaling pathway	6	3.09278	0.0181537	CCND2, LOC100360218, IL2RG, IL7R, CISH, IL13RA2
KEGG_PATHWAY	Staphylococcus aureus infection	4	2.06186	0.0229134	RT1-DB1, RT1-BA, RT1-DA, RT1-BB
KEGG_PATHWAY	Antigen processing and presentation	5	2.57732	0.0238805	CIITA, RT1-DB1, RT1-BA, RT1-DA, RT1-BB
KEGG_PATHWAY	Graft-versus-host disease	4	2.06186	0.0384004	RT1-DB1, RT1-BA, RT1-DA, RT1-BB
KEGG_PATHWAY	Influenza A	6	3.09278	0.0440038	CIITA, RT1-DB1, RT1-BA, RT1-DA, RT1-BB, PRKCB
KEGG_PATHWAY	Allograft rejection	4	2.06186	0.0444948	RT1-DB1, RT1-BA, RT1-DA, RT1-BB
KEGG_PATHWAY	HTLV-I infection	8	4.12371	0.0460495	WNT2, CCND2, RT1-DB1, IL2RG, RT1-BA, RT1-DA, RT1-BB, TP53INP1
