# Supplementary material for: Integrated analysis of hepatic mRNA and miRNA profiles identified molecular networks and potential biomarkers of NAFLD
Source: Sci Rep. 2018 May 16;8:7628. doi: 10.1038/s41598-018-25743-8 (PMC5955949; doi:10.1038/s41598-018-25743-8)
Supplement: Supplementary file 7 — Dataset 7 [file 41598_2018_25743_MOESM7_ESM.xlsx]

## Sheet: miRNAup-mRNAdown
miRNAs	target genes(miRNAs)
rno-miR-184	Abcg8
rno-miR-184	Dhcr7
rno-miR-184	Gria3
rno-miR-184	Hmgcr
rno-miR-184	Lats1
rno-miR-184	Mageb18
rno-miR-184	Nfe2
rno-miR-184	Rrp7a
rno-miR-184	Tmem255a
rno-miR-184	Tmem255a
rno-miR-200b-3p	Abcg8
rno-miR-200b-3p	Cish
rno-miR-200b-3p	Cyp1a1
rno-miR-200b-3p	Dact1
rno-miR-200b-3p	Fdft1
rno-miR-200b-3p	Foxa2
rno-miR-200b-3p	Gpt
rno-miR-200b-3p	Gstm6
rno-miR-200b-3p	Hmgcr
rno-miR-200b-3p	Kifc2
rno-miR-200b-3p	Lat
rno-miR-200b-3p	Lats1
rno-miR-200b-3p	Lats2
rno-miR-200b-3p	Magebl1
rno-miR-200b-3p	Ntsr1
rno-miR-200b-3p	Pcsk9
rno-miR-200b-3p	Rrp7a
rno-miR-200b-3p	Sqle
rno-miR-200b-3p	Tmem25
rno-miR-200b-3p	Tmem252
rno-miR-200b-3p	Tmem255a
rno-miR-200b-5p	Abcg8
rno-miR-200b-5p	Cyp1a1
rno-miR-200b-5p	Cyp51
rno-miR-200b-5p	Fdft1
rno-miR-200b-5p	Gria3
rno-miR-200b-5p	Gstm6
rno-miR-200b-5p	Gstm6l
rno-miR-200b-5p	Hmgcs1
rno-miR-200b-5p	Hsd17b13
rno-miR-200b-5p	Hsd17b7
rno-miR-200b-5p	Izumo4
rno-miR-200b-5p	Lat
rno-miR-200b-5p	Ldlrad1
rno-miR-200b-5p	Mageb17
rno-miR-200b-5p	Mageb18
rno-miR-200b-5p	Magee1
rno-miR-200b-5p	Rtp3
rno-miR-200b-5p	Tmem255a
rno-miR-200b-5p	Tmem30b
rno-miR-200c-3p	Abcg8
rno-miR-200c-3p	Cish
rno-miR-200c-3p	Cyp1a1
rno-miR-200c-3p	Foxa2
rno-miR-200c-3p	Gpt
rno-miR-200c-3p	Gstm6
rno-miR-200c-3p	Gstm6l
rno-miR-200c-3p	Hmgcr
rno-miR-200c-3p	Lat
rno-miR-200c-3p	Lats1
rno-miR-200c-3p	Lats2
rno-miR-200c-3p	Mageb4
rno-miR-200c-3p	Magebl1
rno-miR-200c-3p	Magi2
rno-miR-200c-3p	Phox2a
rno-miR-200c-3p	Sqle
rno-miR-200c-3p	Tmem25
rno-miR-200c-3p	Tmem255a
rno-miR-349	Aacs
rno-miR-349	Abcg8
rno-miR-349	Adamtsl4
rno-miR-349	Aspg
rno-miR-349	Cish
rno-miR-349	Colq
rno-miR-349	Cyp1a1
rno-miR-349	Dact1
rno-miR-349	Fads1
rno-miR-349	Fdft1
rno-miR-349	Gria3
rno-miR-349	Hmgcs1
rno-miR-349	Idi1
rno-miR-349	Kifc2
rno-miR-349	Lats2
rno-miR-349	Mvd
rno-miR-349	Ntsr1
rno-miR-349	Pcsk9
rno-miR-349	Phox2a
rno-miR-349	Pnpla5
rno-miR-349	Rrp7a
rno-miR-349	Sertad3
rno-miR-349	Slc39a5
rno-miR-349	Spink1
rno-miR-349	Tlcd2
rno-miR-349	Tmem25
rno-miR-349	Tmem252
rno-miR-349	Tmem255a
rno-miR-349	Tmem30b
rno-miR-378b	Aacs
rno-miR-378b	Aig1
rno-miR-378b	Colq
rno-miR-378b	Cyp1a1
rno-miR-378b	Epha3
rno-miR-378b	Fdft1
rno-miR-378b	Hmgcr
rno-miR-378b	Igfn1
rno-miR-378b	Igfn1
rno-miR-378b	Kifc2
rno-miR-378b	Lats1
rno-miR-378b	Lats2
rno-miR-378b	LOC687707
rno-miR-378b	Mageb18
rno-miR-378b	Magi3
rno-miR-378b	Magt1
rno-miR-378b	Rrp7a
rno-miR-378b	Rtp3
rno-miR-378b	Tmem30b

## Sheet: miRNAdown-mRNAup
miRNAs	target genes(miRNAs)
rno-miR-144-3p	Abi2
rno-miR-144-3p	Ammecr1
rno-miR-144-3p	Ammecr1l
rno-miR-144-3p	Apln
rno-miR-144-3p	Atxn1
rno-miR-144-3p	Cd44
rno-miR-144-3p	Ciita
rno-miR-144-3p	Clec7a
rno-miR-144-3p	Cyfip2
rno-miR-144-3p	Cyp7a1
rno-miR-144-3p	Fam167a
rno-miR-144-3p	Fat4
rno-miR-144-3p	Filip1l
rno-miR-144-3p	Gbp5
rno-miR-144-3p	Gpnmb
rno-miR-144-3p	Hivep2
rno-miR-144-3p	Limch1
rno-miR-144-3p	Lrp8
rno-miR-144-3p	Mmp16
rno-miR-144-3p	Pde4b
rno-miR-144-3p	Phf6
rno-miR-144-3p	Plxnc1
rno-miR-144-3p	Ppp1r3c
rno-miR-144-3p	Prkcb
rno-miR-144-3p	RGD1309079
rno-miR-144-3p	RGD1309362
rno-miR-144-3p	RGD1560248
rno-miR-144-3p	RT1-Da
rno-miR-144-3p	Samd5
rno-miR-144-3p	Sell
rno-miR-144-3p	Snx10
rno-miR-144-3p	Tbx20
rno-miR-144-3p	Tmem26
rno-miR-144-3p	Uprt
rno-miR-144-3p	Ush2a
rno-miR-144-3p	Vcan
rno-miR-144-3p	Vldlr
rno-miR-144-3p	Wnt2b
rno-miR-144-3p	Zdhhc21
rno-miR-144-3p	Zfp189
rno-miR-182	Ammecr1l
rno-miR-182	Apln
rno-miR-182	Cacna2d1
rno-miR-182	Cd36
rno-miR-182	Ciita
rno-miR-182	Enc1
rno-miR-182	Fam102b
rno-miR-182	Fam167a
rno-miR-182	Fat4
rno-miR-182	Fcnb
rno-miR-182	Fgr
rno-miR-182	Gapt
rno-miR-182	Gnb4
rno-miR-182	Il2rg
rno-miR-182	LOC100360218
rno-miR-182	LOC24906
rno-miR-182	Mmp16
rno-miR-182	Phf6
rno-miR-182	Ppp1r3c
rno-miR-182	Prkcb
rno-miR-182	RGD1309079
rno-miR-182	RGD1309362
rno-miR-182	RT1-Bb
rno-miR-182	Sbspon
rno-miR-182	Sell
rno-miR-182	Sema3d
rno-miR-182	Slc30a2
rno-miR-182	Tbx20
rno-miR-182	Tmem260
rno-miR-182	Vldlr
rno-miR-219a-5p	Ammecr1
rno-miR-219a-5p	Ammecr1l
rno-miR-219a-5p	Apln
rno-miR-219a-5p	Asns
rno-miR-219a-5p	Bcl2a1
rno-miR-219a-5p	Ciita
rno-miR-219a-5p	Clec7a
rno-miR-219a-5p	Cst7
rno-miR-219a-5p	Cyp7b1
rno-miR-219a-5p	Fam102b
rno-miR-219a-5p	Fam167a
rno-miR-219a-5p	Filip1l
rno-miR-219a-5p	Fras1
rno-miR-219a-5p	Gbp5
rno-miR-219a-5p	Gnb4
rno-miR-219a-5p	Hivep2
rno-miR-219a-5p	Klhl6
rno-miR-219a-5p	Mmp16
rno-miR-219a-5p	Phf6
rno-miR-219a-5p	Plxdc2
rno-miR-219a-5p	Plxnc1
rno-miR-219a-5p	Pragmin
rno-miR-219a-5p	RGD1560248
rno-miR-219a-5p	Spib
rno-miR-219a-5p	Sult1c2
rno-miR-219a-5p	Sult1c2a
rno-miR-219a-5p	Tlr8
rno-miR-219a-5p	Tmem26
rno-miR-219a-5p	Tmem260
rno-miR-219a-5p	Tnik
rno-miR-219a-5p	Tp53inp1
rno-miR-219a-5p	Vcan
rno-miR-219a-5p	Vldlr
rno-miR-219a-5p	Wnt2b
rno-miR-219a-5p	Zfp189
rno-miR-301b-3p	Abi2
rno-miR-301b-3p	Ammecr1
rno-miR-301b-3p	Apln
rno-miR-301b-3p	Ar
rno-miR-301b-3p	Atp7a
rno-miR-301b-3p	Cacna2d1
rno-miR-301b-3p	Cbl
rno-miR-301b-3p	Cd36
rno-miR-301b-3p	Cxcl13
rno-miR-301b-3p	Enc1
rno-miR-301b-3p	Fam102b
rno-miR-301b-3p	Fat4
rno-miR-301b-3p	Filip1
rno-miR-301b-3p	Fras1
rno-miR-301b-3p	Gapt
rno-miR-301b-3p	Gnb4
rno-miR-301b-3p	Hivep2
rno-miR-301b-3p	Igfbp1
rno-miR-301b-3p	Lrp8
rno-miR-301b-3p	Phf6
rno-miR-301b-3p	Ppp1r3c
rno-miR-301b-3p	Prkcb
rno-miR-301b-3p	RGD1309079
rno-miR-301b-3p	RGD1309362
rno-miR-301b-3p	Sbspon
rno-miR-301b-3p	Sell
rno-miR-301b-3p	Ttc26
rno-miR-301b-3p	Vps13a
rno-miR-301b-3p	Wnt2b
rno-miR-301b-5p	Abi2
rno-miR-301b-5p	Acsm3
rno-miR-301b-5p	Apln
rno-miR-301b-5p	Asns
rno-miR-301b-5p	Atxn1
rno-miR-301b-5p	Bhlha15
rno-miR-301b-5p	Ccdc146
rno-miR-301b-5p	Cd36
rno-miR-301b-5p	Clec7a
rno-miR-301b-5p	Cyfip2
rno-miR-301b-5p	Cyp7a1
rno-miR-301b-5p	Cyp7b1
rno-miR-301b-5p	Fam102b
rno-miR-301b-5p	Fam167a
rno-miR-301b-5p	Fam189a1
rno-miR-301b-5p	Fat4
rno-miR-301b-5p	Filip1
rno-miR-301b-5p	Fras1
rno-miR-301b-5p	Gapt
rno-miR-301b-5p	Il2rg
rno-miR-301b-5p	Il7r
rno-miR-301b-5p	Klhl6
rno-miR-301b-5p	LOC100360218
rno-miR-301b-5p	Lrp8
rno-miR-301b-5p	Ppp1r3c
rno-miR-301b-5p	Pragmin
rno-miR-301b-5p	Prkcb
rno-miR-301b-5p	RGD1309079
rno-miR-301b-5p	RGD1309362
rno-miR-301b-5p	RGD1560248
rno-miR-301b-5p	Samd5
rno-miR-301b-5p	Slc7a4
rno-miR-301b-5p	Snx10
rno-miR-301b-5p	Tmem26
rno-miR-301b-5p	Tmem260
rno-miR-301b-5p	Ttc26
rno-miR-3068-3p	Acsm5
rno-miR-3068-3p	Apln
rno-miR-3068-3p	Bhlha15
rno-miR-3068-3p	Cd109
rno-miR-3068-3p	Cd244
rno-miR-3068-3p	Cd36
rno-miR-3068-3p	Cd7
rno-miR-3068-3p	Crim1
rno-miR-3068-3p	Cst7
rno-miR-3068-3p	Cxcl13
rno-miR-3068-3p	Cyp7a1
rno-miR-3068-3p	Cyp7b1
rno-miR-3068-3p	Enc1
rno-miR-3068-3p	Fam102b
rno-miR-3068-3p	Gbp5
rno-miR-3068-3p	Hivep2
rno-miR-3068-3p	LOC100360218
rno-miR-3068-3p	Mmp16
rno-miR-3068-3p	Neb
rno-miR-3068-3p	Pde4b
rno-miR-3068-3p	Ppp1r3c
rno-miR-3068-3p	Psat1
rno-miR-3068-3p	Ptprb
rno-miR-3068-3p	RGD1560248
rno-miR-3068-3p	RT1-Ba
rno-miR-3068-3p	RT1-Bb
rno-miR-3068-3p	Samd5
rno-miR-3068-3p	Spib
rno-miR-3068-3p	Sult1c2
rno-miR-3068-3p	Sult1c2a
rno-miR-3068-3p	Tmem26
rno-miR-3068-3p	Tmem260
rno-miR-33-3p	Abi2
rno-miR-33-3p	Acsm5
rno-miR-33-3p	Ammecr1
rno-miR-33-3p	Ammecr1l
rno-miR-33-3p	Apln
rno-miR-33-3p	Ar
rno-miR-33-3p	Bbx
rno-miR-33-3p	Cbl
rno-miR-33-3p	Cd244
rno-miR-33-3p	Cd36
rno-miR-33-3p	Clec7a
rno-miR-33-3p	Cyfip2
rno-miR-33-3p	Cyp7b1
rno-miR-33-3p	Enc1
rno-miR-33-3p	Fam102b
rno-miR-33-3p	Fat4
rno-miR-33-3p	Filip1
rno-miR-33-3p	Filip1l
rno-miR-33-3p	Gapt
rno-miR-33-3p	Heph
rno-miR-33-3p	Hivep2
rno-miR-33-3p	Igfbp1
rno-miR-33-3p	Il7r
rno-miR-33-3p	Limch1
rno-miR-33-3p	LOC100360218
rno-miR-33-3p	Lrp8
rno-miR-33-3p	Mmp16
rno-miR-33-3p	Naip6
rno-miR-33-3p	Neb
rno-miR-33-3p	Nipa1
rno-miR-33-3p	Pdlim1
rno-miR-33-3p	Phf6
rno-miR-33-3p	Plxnc1
rno-miR-33-3p	Popdc2
rno-miR-33-3p	Psat1
rno-miR-33-3p	Rasgrp1
rno-miR-33-3p	RGD1309079
rno-miR-33-3p	RGD1560248
rno-miR-33-3p	Samd5
rno-miR-33-3p	Scai
rno-miR-33-3p	Sema3d
rno-miR-33-3p	Sema4d
rno-miR-33-3p	Sult1c2a
rno-miR-33-3p	Tbx20
rno-miR-33-3p	Tmem26
rno-miR-33-3p	Tmem260
rno-miR-33-3p	Tsc22d1
rno-miR-33-3p	Ttc26
rno-miR-33-3p	Uprt
rno-miR-33-3p	Ust
rno-miR-33-3p	Vcan
rno-miR-33-3p	Zdhhc21
rno-miR-33-3p	Zfp189
rno-miR-33-5p	Abi2
rno-miR-33-5p	Acsm5
rno-miR-33-5p	Ammecr1
rno-miR-33-5p	Ammecr1l
rno-miR-33-5p	Apln
rno-miR-33-5p	Chi3l1
rno-miR-33-5p	Ciita
rno-miR-33-5p	Cyfip2
rno-miR-33-5p	Enc1
rno-miR-33-5p	Fam102b
rno-miR-33-5p	Fam189a1
rno-miR-33-5p	Filip1
rno-miR-33-5p	Filip1l
rno-miR-33-5p	Hdc
rno-miR-33-5p	Hivep2
rno-miR-33-5p	Il7r
rno-miR-33-5p	Lacc1
rno-miR-33-5p	Limch1
rno-miR-33-5p	LOC100360218
rno-miR-33-5p	Pde4b
rno-miR-33-5p	Pdlim1
rno-miR-33-5p	Phf6
rno-miR-33-5p	Plxnc1
rno-miR-33-5p	Prkcb
rno-miR-33-5p	RGD1309079
rno-miR-33-5p	Rprm
rno-miR-33-5p	Sult1c2
rno-miR-33-5p	Sult1c2a
rno-miR-33-5p	Tmem260
rno-miR-33-5p	Ush2a
rno-miR-33-5p	Vcan
rno-miR-33-5p	Vps13a
rno-miR-33-5p	Zdhhc21
rno-miR-33-5p	Zfp189
rno-miR-490-3p	Adrbk2
rno-miR-490-3p	Ammecr1l
rno-miR-490-3p	Apln
rno-miR-490-3p	Atxn1
rno-miR-490-3p	Bhlha15
rno-miR-490-3p	Cyfip2
rno-miR-490-3p	Cyp7b1
rno-miR-490-3p	Fam102b
rno-miR-490-3p	Il7r
rno-miR-490-3p	Itga4
rno-miR-490-3p	Klra17
rno-miR-490-3p	LOC100360218
rno-miR-490-3p	LOC24906
rno-miR-490-3p	Pdlim1
rno-miR-490-3p	Plvap
rno-miR-490-3p	Plxnc1
rno-miR-490-3p	Popdc2
rno-miR-490-3p	Pragmin
rno-miR-490-3p	Psat1
rno-miR-490-3p	Ptk6
rno-miR-490-3p	RGD1309079
rno-miR-490-3p	Rprm
rno-miR-490-3p	RT1-Db1
rno-miR-490-3p	Samd5
rno-miR-490-3p	Scai
rno-miR-490-3p	Sema3d
rno-miR-490-3p	Slc30a2
rno-miR-490-3p	Sult1c2
rno-miR-490-3p	Tmem260
rno-miR-490-3p	Tsc22d1
rno-miR-490-3p	Ttc26
rno-miR-490-3p	Ttll10
rno-miR-490-3p	Vcan
rno-miR-490-3p	Vps13a
rno-miR-490-3p	Wnt2b
rno-miR-490-3p	Zdhhc21
rno-miR-490-3p	Zfp189
rno-miR-490-5p	Abi2
rno-miR-490-5p	Acsm5
rno-miR-490-5p	Adrbk2
rno-miR-490-5p	Ammecr1l
rno-miR-490-5p	Bhlha15
rno-miR-490-5p	Cd44
rno-miR-490-5p	Cyfip2
rno-miR-490-5p	Cyp7a1
rno-miR-490-5p	Cyp7b1
rno-miR-490-5p	Fam102b
rno-miR-490-5p	Fam167a
rno-miR-490-5p	Filip1l
rno-miR-490-5p	Fras1
rno-miR-490-5p	Heph
rno-miR-490-5p	Il7r
rno-miR-490-5p	Itga4
rno-miR-490-5p	Kcnj15
rno-miR-490-5p	LOC24906
rno-miR-490-5p	Mmp16
rno-miR-490-5p	Neb
rno-miR-490-5p	Phf6
rno-miR-490-5p	Psat1
rno-miR-490-5p	Ptprb
rno-miR-490-5p	RGD1560248
rno-miR-490-5p	Rprm
rno-miR-490-5p	RT1-Db1
rno-miR-490-5p	Slc30a2
rno-miR-490-5p	Spib
rno-miR-490-5p	Sult1c2
rno-miR-490-5p	Tmem26
rno-miR-490-5p	Tmem260
rno-miR-490-5p	Ttc26
rno-miR-490-5p	Vps13a
rno-miR-490-5p	Zfp366
rno-miR-881-3p	Abi2
rno-miR-881-3p	Apln
rno-miR-881-3p	Asnsd1
rno-miR-881-3p	Atxn1
rno-miR-881-3p	Cbl
rno-miR-881-3p	Ccdc146
rno-miR-881-3p	Cd36
rno-miR-881-3p	Cd44
rno-miR-881-3p	Chi3l1
rno-miR-881-3p	Clec7a
rno-miR-881-3p	Cyfip2
rno-miR-881-3p	Enc1
rno-miR-881-3p	Fam102b
rno-miR-881-3p	Fam167a
rno-miR-881-3p	Fat4
rno-miR-881-3p	Gapt
rno-miR-881-3p	Gbp5
rno-miR-881-3p	Hivep2
rno-miR-881-3p	LOC24906
rno-miR-881-3p	Lrp8
rno-miR-881-3p	Phf6
rno-miR-881-3p	Plvap
rno-miR-881-3p	Plxnc1
rno-miR-881-3p	Ppp1r3c
rno-miR-881-3p	Prkcb
rno-miR-881-3p	Psat1
rno-miR-881-3p	Ptk6
rno-miR-881-3p	Sbspon
rno-miR-881-3p	Tmem26
rno-miR-881-3p	Tmem260
rno-miR-881-3p	Tsc22d1
rno-miR-881-3p	Vcan
rno-miR-881-3p	Wnt2b
rno-miR-881-3p	Zdhhc21
rno-miR-881-3p	Zfp189
rno-miR-881-5p	Abi2
rno-miR-881-5p	Acsm5
rno-miR-881-5p	Adrbk2
rno-miR-881-5p	Ammecr1l
rno-miR-881-5p	Cbl
rno-miR-881-5p	Cd109
rno-miR-881-5p	Cd244
rno-miR-881-5p	Cd44
rno-miR-881-5p	Ciita
rno-miR-881-5p	Cyp2c22
rno-miR-881-5p	Enc1
rno-miR-881-5p	Fam102b
rno-miR-881-5p	Fam167a
rno-miR-881-5p	Fam189a1
rno-miR-881-5p	Fgr
rno-miR-881-5p	Gpnmb
rno-miR-881-5p	Itga4
rno-miR-881-5p	Limch1
rno-miR-881-5p	LOC100360218
rno-miR-881-5p	Lrp8
rno-miR-881-5p	Mmp16
rno-miR-881-5p	Nbeal1
rno-miR-881-5p	Phf6
rno-miR-881-5p	Plvap
rno-miR-881-5p	Plxdc2
rno-miR-881-5p	RGD1560248
rno-miR-881-5p	Rprml
rno-miR-881-5p	RT1-Bb
rno-miR-881-5p	Sema3d
rno-miR-881-5p	Slc30a2
rno-miR-881-5p	Spib
rno-miR-881-5p	Sult1c2
rno-miR-881-5p	Tsc22d1
rno-miR-881-5p	Ttc26
rno-miR-881-5p	Ush2a
rno-miR-881-5p	Vps13a
rno-miR-99a-3p	Abi2
rno-miR-99a-3p	Ammecr1
rno-miR-99a-3p	Apln
rno-miR-99a-3p	Bhlha15
rno-miR-99a-3p	Blnk
rno-miR-99a-3p	Cd109
rno-miR-99a-3p	Cd36
rno-miR-99a-3p	Chi3l1
rno-miR-99a-3p	Ciita
rno-miR-99a-3p	Cyfip2
rno-miR-99a-3p	Cyp7a1
rno-miR-99a-3p	Enc1
rno-miR-99a-3p	Fam102b
rno-miR-99a-3p	Fat4
rno-miR-99a-3p	Hivep2
rno-miR-99a-3p	Igfbp1
rno-miR-99a-3p	Limch1
rno-miR-99a-3p	Lrp8
rno-miR-99a-3p	Omd
rno-miR-99a-3p	Pde4b
rno-miR-99a-3p	Ppp1r3c
rno-miR-99a-3p	Prkcb
rno-miR-99a-3p	Ptk6
rno-miR-99a-3p	Sema4d
rno-miR-99a-3p	Spib
rno-miR-99a-3p	Sult1c2
rno-miR-99a-3p	Tmem260
rno-miR-99a-3p	Tsc22d1
